# Supplementary material for: Conserved chromosomal clustering of genes governed by chromatin regulators in Drosophila
Source: Genome Biol. 2008 Sep 10;9(9):R134. doi: 10.1186/gb-2008-9-9-r134 (PMC2592712; doi:10.1186/gb-2008-9-9-r134)
Supplement: Additional data file 1 — Up- and down-regulated genes in the trx microarray. [file gb-2008-9-9-r134-S1.xls]

## Sheet: trx UP - REFSEQ
NM_057217	chr2L	5943681	5948313	Gpdh Glycerol 3
NM_057231	chr3R	2589127	2590983	Ama Amalgam CG2198-PA,
NM_057232	chr3L	3494504	3496209	ImpE2 Ecdysone-inducible gene
NM_057271	chr2R	3942446	3943045	Lcp1 Larval cuticle
NM_057280	chr2R	3967721	3969698	LvpL Larval visceral
NM_057325	chr2L	7021681	7022473	Pcp Pupal cuticle
NM_057370	chr3L	11483807	11484194	Sgs7 Salivary gland
NM_057371	chr3L	11482913	11483341	Sgs8 Salivary gland
NM_057440	chr2L	13821202	13823894	b black CG7811-PA
NM_057460	chr2R	14380627	14381627	Dpt Diptericin CG12763-PA
NM_057468	chr3R	25287534	25310461	Ptp99A Protein tyrosine
NM_057475	chr3L	1194256	1194728	LysD Lysozyme D
NM_057480	chr3L	1201613	1202228	LysP Lysozyme P
NM_057481	chr3L	1211299	1211770	LysS Lysozyme S
NM_057531	chr3R	20545777	20574852	tok tolkin CG6863-PA,
NM_057588	chr2L	2954761	2964851	Rbp9 RNA-binding protein
NM_057592	chr2L	2212737	2214179	Uch Ubiquitin carboxy-terminal
NM_057632	chr3L	6933493	6938749	sgl sugarless CG10072-PA
NM_057746	chr3R	4869900	4873699	Rel Relish CG11992-PA,
NM_057843	chr2L	5305707	5310996	vri vrille CG14029-PA,
NM_057947	chr2L	3478433	3479619	Thor Thor CG8846-PA
NM_057983	chr3R	9196034	9197474	Lip3 Lip3 CG8823-PA
NM_058018	chr3R	2485129	2485822	agt O-6-alkylguanine-DNA alkyltransferase
NM_058027	chr2R	7407998	7411518	Ef1alpha48D Elongation factor
NM_058031	chr2L	10408352	10409604	Ip259 Intronic Protein
NM_078710	chrX	21196193	21198616	Hlc Helicase CG1666-PA
NM_078712	chrX	21207402	21207975	lcs la costa
NM_078773	chr2L	7014860	7023940	ade3 adenosine 3
NM_078798	chr2L	9426859	9427835	Fbp2 Fat body
NM_078820	chr2L	11136394	11138567	hgo homogentisate 1,2-dioxygenase
NM_078948	chr2R	5566102	5566380	Def Defensin CG1385-PA
NM_079000	chr2R	8456236	8462251	Mdr49 Multi drug
NM_079020	chr2R	10260818	10261577	Dro Drosocin CG10816-PA
NM_079022	chr2R	10264085	10264937	AttB Attacin-B CG18372-PA
NM_079063	chr2R	14382252	14382758	DptB Diptericin B
NM_079103	chr2R	19192250	19193140	l(2)efl lethal (2)
NM_079115	chr2R	19647184	19665362	Dat Dopamine N
NM_079121	chr2R	19910570	19912127	Mov34 Mov34 CG3416-PA
NM_079158	chr3L	1190902	1191400	LysB Lysozyme B
NM_079177	chr3L	3353100	3353474	Drs Drosomycin CG10810-PA
NM_079185	chr3L	3882790	3886452	Ubi-p63E Ubiquitin-63E CG11624-PB,
NM_079213	chr3L	5728127	5735449	Ubp64E Ubiquitin-specific protease
NM_079220	chr3L	6009176	6010126	yip7 yippee interacting
NM_079266	chr3L	9108507	9109863	Dhpr Dihydropteridine reductase
NM_079273	chr3L	9350364	9351374	Hsp26 Heat shock
NM_079275	chr3L	9355830	9356712	Hsp23 Heat shock
NM_079276	chr3L	9358011	9359229	Hsp27 Heat shock
NM_079300	chr3L	11486167	11487349	Sgs3 Salivary gland
NM_079349	chr3L	14934605	14935573	Tom Twin of
NM_079362	chr3L	15482719	15483715	mex1 midgut expression
NM_079368	chr3L	15619855	15621265	Eig71Ee Ecdysone-induced gene
NM_079377	chr3L	16003663	16012096	th thread CG12284-PA,
NM_079382	chr3L	16368545	16377098	fax failed axon
NM_079430	chr3L	19057930	19060019	MESR6 Misexpression suppressor
NM_079444	chr3L	19747634	19749781	cyc cycle CG8727-PA
NM_079519	chr3R	1826152	1834295	Rm62 Rm62 CG10279-PA,
NM_079545	chr3R	3371448	3374844	alpha-Est1 alpha-Esterase-1 CG1031-PA
NM_079577	chr3R	6029596	6038710	Timp Tissue inhibitor
NM_079604	chr3R	8257046	8258278	Pros25 Proteasome 25kD
NM_079610	chr3R	8806767	8810343	Paip2 polyA-binding protein
NM_079632	chr3R	11068366	11072336	Hsc70-4 Heat shock
NM_079661	chr3R	13218993	13220004	CREG Cellular Repressor
NM_079664	chr3R	13421111	13421766	Sgs5 Salivary gland
NM_079667	chr3R	13450989	13451808	AttD Attacin-D CG7629-PA
NM_079702	chr3R	16887401	16890185	Cortactin Cortactin CG3637-PA
NM_079783	chr3R	21840446	21841180	m1 E(spl) region
NM_079858	chr3R	26709185	26714795	Sap-r Saposin-related CG12070-PA,
NM_079936	chr3L	16091313	16093855	Pgm Phosphogluconate mutase
NM_079950	chrX	14616888	14617979	Ag5r2 Antigen 5-related
NM_080007	chr2L	15480696	15481418	Tim17b2 Translocase inner
NM_080020	chrX	1468496	1501318	br broad CG11491-PE,
NM_080029	chrX	2462835	2464823	Bzd Buzidau CG13761-PB
NM_080031	chrX	14619029	14620170	Ag5r Antigen 5-related
NM_080063	chr3R	26213553	26216306	Fer2LCH Ferritin 2
NM_080066	chr2R	2659510	2661065	Spn43Aa Serine protease
NM_080077	chr3L	12103339	12105643	Lsp2 Larval serum
NM_080119	chr3L	17603376	17610290	Pep Protein on
NM_080130	chr3L	1194016	1194503	LysC Lysozyme C
NM_080184	chr2L	107925	114432	M(2)21AB Minute (2)
NM_080214	chr2R	13641167	13643082	Spn6 Serine protease
NM_080219	chr2R	2394815	2396686	Spn1 Serine protease
NM_080243	chr2L	8394534	8394881	Peritrophin-15b Peritrophin-15b CG31893-PA
NM_080244	chr2L	8395661	8396084	Peritrophin-15a Peritrophin-15a CG17814-PA
NM_080326	chrX	3952071	3956218	cib ciboulot CG4944-PB,
NM_080373	chr2R	6861135	6861969	epsilonTry epsilonTrypsin CG18681-PA
NM_080483	chr3L	18787864	18793451	Cat Catalase CG6871-PA
NM_132117	chrX	6566787	6575769	CG3168 CG3168-PA, isoform
NM_132205	chrX	7880967	7882736	CG2233 CG2233-PA
NM_132305	chrX	9034546	9035802	CG12115 CG12115-PA
NM_132358	chrX	9725089	9725756	CG9686 CG9686-PA
NM_132426	chrX	10687372	10688218	CG15209 CG15209-PA
NM_132499	chrX	11406746	11407997	PGRP-SA Peptidoglycan recognition
NM_132511	chrX	11542080	11542782	CG2444 CG2444-PA
NM_132542	chrX	11755581	11758599	CG2471 CG2471-PA
NM_132598	chrX	12591678	12594555	ade5 ade5 CG3989-PA
NM_132658	chrX	13238692	13243151	CG1681 CG1681-PA
NM_132692	chrX	13613954	13616118	CG10992 CG10992-PA
NM_132703	chrX	13664685	13670302	CG32626 CG32626-PC, isoform
NM_132811	chrX	15402929	15404378	CG7860 CG7860-PA
NM_132836	chrX	15573182	15574179	CG8206 CG8206-PA
NM_132844	chrX	15599406	15600366	CG8952 CG8952-PA
NM_132901	chrX	16275369	16279304	CG4420 CG4420-PA
NM_132923	chrX	16539907	16540807	CG9672 CG9672-PA
NM_132983	chrX	17115709	17116648	CG8664 CG8664-PA
NM_132984	chrX	17117698	17118420	CG8661 CG8661-PA
NM_133021	chrX	17686895	17690060	CG32557 CG32557-PA
NM_133072	chrX	18327338	18328101	CG15043 CG15043-PA
NM_133095	chrX	18609166	18615282	CG6891 CG6891-PA, isoform
NM_133136	chrX	19047193	19048875	CG7874 CG7874-PA
NM_133137	chrX	19049453	19050525	CG7876 CG7876-PA
NM_134609	chrX	21239367	21239919	CG10918 CG10918-PA
NM_134912	chr2L	3173991	3174423	CG15404 CG15404-PA
NM_135034	chr2L	4933284	4936341	hoe2 hoepel2 CG15624-PA,
NM_135074	chr2L	5268516	5270329	Cyp4ac3 Cyp4ac3 CG14031-PA
NM_135078	chr2L	5327977	5328870	CG14022 CG14022-PA
NM_135123	chr2L	5903358	5904674	CG9021 CG9021-PA
NM_135269	chr2L	7402920	7404526	CG5171 CG5171-PA, isoform
NM_135296	chr2L	7727496	7732656	CG13796 CG13796-PA, isoform
NM_135457	chr2L	9598941	9600892	CG4382 CG4382-PA
NM_135461	chr2L	9708920	9711269	CG4364 CG4364-PA
NM_135590	chr2L	10681046	10681356	CG17105 CG17105-PA
NM_135591	chr2L	10681972	10682403	CG17107 CG17107-PA
NM_135652	chr2L	11151505	11155716	CG6287 CG6287-PA
NM_136052	chr2L	18686832	18691351	CG10383 CG10383-PA
NM_136215	chr2L	20797707	20801632	CG9328 CG9328-PA, isoform
NM_136263	chr2L	21358824	21365588	CG8665 CG8665-PA
NM_136362	chr2R	1681083	1682830	Cyp6w1 Cyp6w1 CG8345-PA
NM_136449	chr2R	3037930	3041098	CG1600 CG1600-PC, isoform
NM_136538	chr2R	3974585	3976905	CG30359 CG30359-PA
NM_136670	chr2R	5230453	5257086	CG1776 CG1776-PA
NM_136757	chr2R	6164818	6165652	CG12934 CG12934-PA
NM_136806	chr2R	6757647	6758102	CG9080 CG9080-PA
NM_136809	chr2R	6764032	6764517	CG7738 CG7738-PA
NM_136811	chr2R	6771075	6771890	CG13224 CG13224-PA
NM_136838	chr2R	6897225	6900015	CG9027 CG9027-PB, isoform
NM_136907	chr2R	7757148	7759179	CG13169 CG13169-PA
NM_136917	chr2R	7842580	7849726	garz gartenzwerg CG8487-PB,
NM_136928	chr2R	7902885	7905964	CG8502 CG8502-PA, isoform
NM_137016	chr2R	8778390	8780242	CG17041 CG17041-PA, isoform
NM_137045	chr2R	9087290	9090136	CG13335 CG13335-PB, isoform
NM_137063	chr2R	9355982	9357650	CG6357 CG6357-PA
NM_137088	chr2R	9678972	9680776	Tango7 Transport and
NM_137111	chr2R	9872789	9875157	CG12505 CG12505-PA
NM_137270	chr2R	11809264	11812095	Atg9 Autophagy-specific gene
NM_137275	chr2R	11856110	11858421	CG7997 CG7997-PA, isoform
NM_137435	chr2R	13533504	13534623	CG5084 CG5084-PA
NM_137441	chr2R	13565088	13566968	CG5765 CG5765-PA
NM_137443	chr2R	13570926	13571922	CG10912 CG10912-PA
NM_137535	chr2R	14348381	14349618	CG15098 CG15098-PA
NM_137600	chr2R	15217997	15218658	Obp56d Odorant-binding protein
NM_137640	chr2R	16049372	16050218	CG18067 CG18067-PA
NM_137664	chr2R	16177336	16182148	CG9025 CG9025-PA, isoform
NM_137805	chr2R	17687274	17690230	CG11275 CG11275-PA
NM_137944	chr2R	18888798	18890191	yellow-d2 yellow-d2 CG9891-PA
NM_137981	chr2R	19259543	19260095	CG11300 CG11300-PA
NM_139383	chr3L	1634963	1636450	CG7967 CG7967-PA
NM_139468	chr3L	2473758	2476145	CG1146 CG1146-PA, isoform
NM_139524	chr3L	3171094	3171638	CG14957 CG14957-PA
NM_139680	chr3L	4842306	4876137	CG17150 CG17150-PA, isoform
NM_139708	chr3L	5454082	5457608	CG4835 CG4835-PA
NM_139824	chr3L	7101859	7102207	CG8629 CG8629-PA
NM_139894	chr3L	7702112	7705934	CG8492 CG8492-PA
NM_139912	chr3L	8028279	8032658	bip1 bip1 CG7574-PA
NM_140015	chr3L	8946006	8948701	CG5651 CG5651-PA, isoform
NM_140158	chr3L	10854645	10855998	CG6409 CG6409-PA
NM_140269	chr3L	11917595	11918793	CG5883 CG5883-PA
NM_140270	chr3L	11921632	11923195	CG7252 CG7252-PA
NM_140271	chr3L	11923787	11926172	CG17826 CG17826-PA
NM_140296	chr3L	12117392	12120062	CG5642 CG5642-PA
NM_140299	chr3L	12159904	12161780	CG6910 CG6910-PA
NM_140389	chr3L	13409769	13411080	CG10154 CG10154-PA
NM_140390	chr3L	13411905	13412956	CG10725 CG10725-PB
NM_140419	chr3L	13951204	13952373	CG17362 CG17362-PA
NM_140441	chr3L	14198727	14199868	CG7924 CG7924-PA
NM_140442	chr3L	14201982	14203531	CG7906 CG7906-PA
NM_140481	chr3L	15017322	15017734	CG13461 CG13461-PA
NM_140482	chr3L	15018826	15019392	CG18649 CG18649-PA
NM_140484	chr3L	15026328	15026980	CG13460 CG13460-PA
NM_140819	chr3L	18882839	18884518	CG6839 CG6839-PA
NM_140821	chr3L	18885782	18887365	CG3819 CG3819-PA
NM_140885	chr3L	19655764	19660484	LCBP1 LDLa domain
NM_140922	chr3L	20064284	20065578	CG7348 CG7348-PA
NM_140931	chr3L	20138463	20139884	CG7290 CG7290-PA
NM_140933	chr3L	20144276	20145959	CG7017 CG7017-PA
NM_140934	chr3L	20152342	20154238	CG6933 CG6933-PA, isoform
NM_140963	chr3L	20351072	20358063	CG5847 CG5847-PA
NM_140982	chr3L	20448436	20453273	CG5059 CG5059-PA, isoform
NM_141058	chr3L	21376064	21378655	CG5656 CG5656-PA
NM_141088	chr3L	21600294	21600821	CG7160 CG7160-PA
NM_141251	chr3R	782716	787070	CG2016 CG2016-PB
NM_141260	chr3R	1047353	1049197	CG2604 CG2604-PA, isoform
NM_141346	chr3R	1683800	1688133	CG2017 CG2017-PA, isoform
NM_141746	chr3R	6260521	6262383	Cyp12e1 Cyp12e1 CG14680-PA,
NM_141816	chr3R	7256461	7257397	CG6764 CG6764-PA
NM_141915	chr3R	8096641	8096972	CG17738 CG17738-PA
NM_141949	chr3R	8284141	8285922	CG5961 CG5961-PA
NM_141952	chr3R	8334797	8337008	Hsp70Bc Heat-shock-protein-70Bc CG6489-PA
NM_141969	chr3R	8521844	8522980	CG14394 CG14394-PA
NM_142039	chr3R	9433100	9434968	CG9759 CG9759-PA, isoform
NM_142114	chr3R	10386703	10387178	CG14850 CG14850-PA
NM_142116	chr3R	10391667	10392190	CG14852 CG14852-PA
NM_142224	chr3R	11520991	11522282	CG5399 CG5399-PA
NM_142254	chr3R	11752076	11752333	CG5470 CG5470-PA
NM_142463	chr3R	14212556	14215525	CG7678 CG7678-PA
NM_142476	chr3R	14442475	14443205	CG7695 CG7695-PA
NM_142489	chr3R	14521071	14521498	CG7710 CG7710-PA
NM_142490	chr3R	14551120	14552156	CG7714 CG7714-PA
NM_142491	chr3R	14553294	14554190	CG7715 CG7715-PA
NM_142492	chr3R	14558422	14558756	CG14302 CG14302-PA
NM_142496	chr3R	14584955	14620876	CG7720 CG7720-PB, isoform
NM_142502	chr3R	14730654	14731377	CG14292 CG14292-PA
NM_142656	chr3R	16605653	16631960	CG17838 CG17838-PB, isoform
NM_142764	chr3R	18158806	18159872	CG5391 CG5391-PA
NM_142909	chr3R	19504612	19505596	CG10157 CG10157-PA
NM_142962	chr3R	19963616	19966661	CG6164 CG6164-PA
NM_142995	chr3R	20186426	20187411	CG5762 CG5762-PA
NM_143048	chr3R	20702789	20707200	CG11089 CG11089-PA
NM_143101	chr3R	21067779	21068984	CG11854 CG11854-PA
NM_143244	chr3R	22561275	22562018	CG6403 CG6403-PA
NM_143267	chr3R	22845955	22847100	CG6283 CG6283-PA
NM_143269	chr3R	22850682	22851822	CG6271 CG6271-PA
NM_143442	chr3R	25412958	25413822	CG7567 CG7567-PA
NM_143756	chr2R	3333923	3335381	cathD cathD CG1548-PA
NM_143978	chr3R	17912854	17913379	CG5791 CG5791-PA
NM_144038	chr2R	16376420	16376903	IM4 Immune induced
NM_144042	chr2R	17311005	17311920	CG9284 CG9284-PA, isoform
NM_144110	chr2R	13903957	13904319	CG16836 CG16836-PA
NM_144321	chr2L	16883053	16883870	CG6115 CG6115-PA
NM_144379	chr2L	7857089	7857929	lectin-28C lectin-28C CG7106-PA
NM_144442	chr2L	9787278	9790745	CG18854 CG18854-PC, isoform
NM_145336	chr2R	13899427	13899778	CG18107 CG18107-PA
NM_164529	chr2L	3173272	3173826	CG31698 CG31698-PA
NM_164682	chr2L	6100377	6123902	stai stathmin CG31641-PC,
NM_164768	chr2L	7734410	7738795	CG31904 CG31904-PB, isoform
NM_164945	chr2L	10790241	10790776	CG31870 CG31870-PA, isoform
NM_164974	chr2L	11841504	11842199	CG31758 CG31758-PA
NM_165256	chr2L	18601870	18602450	CG31789 CG31789-PA
NM_165812	chr2R	6762023	6762561	CG30029 CG30029-PA
NM_165823	chr2R	6864967	6865776	gammaTry gammaTrypsin CG30028-PA
NM_165888	chr2R	7871707	7874879	CG30049 CG30049-PA
NM_166939	chrX	2281253	2281861	CG32797 CG32797-PA
NM_167061	chrX	6041961	6043865	CG32751 CG32751-PA
NM_167065	chrX	6122212	6124507	CG32744 CG32744-PA
NM_167127	chrX	7270459	7270979	CG32726 CG32726-PA
NM_167205	chrX	9718762	9719210	CG32695 CG32695-PA
NM_167319	chrX	11893737	11899081	CG32656 CG32656-PA
NM_167632	chrX	18619657	18620058	CG6900 CG6900-PA
NM_167944	chr3L	2252358	2253369	CG32302 CG32302-PA
NM_168088	chr3L	4449198	4451878	CG32249 CG32249-PA
NM_168244	chr3L	7889382	7889798	CG32368 CG32368-PA
NM_168261	chr3L	8183806	8184618	CG32364 CG32364-PA
NM_168442	chr3L	11080976	11081304	CG32073 CG32073-PA
NM_168798	chr3L	19442587	19443928	CG32207 CG32207-PA
NM_169182	chr3R	3170934	3171998	CG31496 CG31496-PA
NM_169585	chr3R	10390044	10390504	CG8087 CG8087-PA
NM_169764	chr3R	13420144	13420693	CG7587 CG7587-PA
NM_170213	chr3R	21119179	21121312	CG31102 CG31102-PA
NM_176222	chr2R	13905208	13905472	CG15068 CG15068-PA
NM_176405	chr3R	577555	578209	CG32946 CG32946-PA
NM_176424	chr3R	4643368	4646378	CG9821 CG9821-PA, isoform

## Sheet: trx DOWN - REFSEQ
NM_057273	chr2R	3947256	3947829	Lcp3 Larval cuticle
NM_057274	chr2R	3949469	3950215	Lcp4 Larval cuticle
NM_057410	chr2R	17030586	17067009	Egfr Epidermal growth
NM_057437	chr2L	13411177	13411631	Vm34Ca Vitelline membrane
NM_057465	chr2L	10847226	10850868	porin porin CG6647-PA,
NM_057479	chr3L	1196455	1196938	LysE Lysozyme E
NM_057484	chr2R	19434555	19441262	Ca-P60A Calcium ATPase
NM_057508	chr3R	10394757	10395363	Cys Cystatin-like CG8050-PA
NM_057593	chrX	3096181	3096727	ng2 new glue
NM_057643	chr2R	4372203	4399910	Rya-r44F Ryanodine receptor
NM_057752	chr3R	5340711	5341829	Rlc1 Rlc1 CG9378-PA,
NM_057767	chr2L	7740552	7741542	Acp1 Adult cuticle
NM_057828	chr2L	16715802	16718585	Cyt-c-p Cytochrome c
NM_057846	chr3R	19180976	19181782	ATPsyn-Cf6 ATPase coupling
NM_057847	chr2L	8521898	8524991	Acer Angiotensin-converting enzyme-related
NM_057924	chr3L	6106936	6107547	Lcp65Ag2 Lcp65Ag2 CG10534-PA
NM_057931	chr3L	6118770	6119345	Lcp65Ac Lcp65Ac CG6956-PA
NM_057932	chr3L	6125279	6125586	Lcp65Aa Lcp65Aa CG7287-PA
NM_078674	chrX	17939490	17950759	wupA wings up
NM_078694	chrX	20055375	20058920	Peritrophin-A Peritrophin A
NM_078769	chr2L	6663964	6674790	cup cup CG11181-PA
NM_078993	chr2R	8109489	8127979	Amph Amphiphysin CG8604-PA
NM_079130	chr2R	20287636	20287969	Lcp9 Larval cuticle
NM_079144	chr3L	49969	52534	Lsp1gamma Larval serum
NM_079146	chr3L	248313	249128	mRpL17 mitochondrial ribosomal
NM_079165	chr3L	2356374	2356983	mRpL23 mitochondrial ribosomal
NM_079201	chr3L	4347153	4347842	mRpS6 mitochondrial ribosomal
NM_079228	chr3L	7106595	7107410	Dbi Diazepam-binding inhibitor
NM_079255	chr3L	8702427	8703013	Cp15 Chorion protein
NM_079327	chr3L	12991091	12991780	mRpL20 mitochondrial ribosomal
NM_079449	chr3L	19873126	19911801	Ac76E Adenylyl cyclase
NM_079474	chr3L	21230603	21231644	Edg78E Ecdysone-dependent gene
NM_079494	chr3L	22932281	22971997	nrm neuromusculin CG8779-PA,
NM_079588	chr3R	6713383	6714835	Adk3 Adenylate kinase-3
NM_079636	chr3R	11116667	11130694	Tm1 Tropomyosin 1
NM_079656	chr3R	12261762	12262315	mRpS33 mitochondrial ribosomal
NM_079699	chr3R	16803997	16840181	Calx Na/Ca-exchange protein
NM_079943	chrX	15681357	15683177	sun stunted CG9032-PA,
NM_079984	chr2L	10511252	10517216	Fatp Fatty acid
NM_080003	chr3L	8930738	8931526	mRpL12 mitochondrial ribosomal
NM_080027	chr2R	5994019	6053481	lola longitudinals lacking
NM_080268	chr2R	12358292	12359750	Ugt37c1 UDP-glycosyltransferase 37c1
NM_080292	chrX	323872	326155	Cyp4g1 Cytochrome P450-4g1
NM_080311	chrX	2298463	2300132	tko technical knockout
NM_080352	chrX	15702239	15703598	Gapdh2 Glyceraldehyde 3
NM_080375	chr3R	8204267	8204940	GstD7 Glutathione S
NM_080515	chr3R	12478167	12481489	CG31217 CG31217-PA
NM_080517	chr3R	16696757	16697426	TotA Turandot A
NM_130678	chrX	2741341	2742067	CG14419 CG14419-PA
NM_130718	chrX	3644384	3646811	CG32789 CG32789-PA
NM_132035	chrX	5629675	5633572	CG4064 CG4064-PA
NM_132365	chrX	9811933	9812340	CG15250 CG15250-PA
NM_132575	chrX	12320909	12323385	CG2560 CG2560-PA
NM_132579	chrX	12387066	12388177	CG2555 CG2555-PA
NM_132653	chrX	13219186	13219816	Tim9a Tim9a CG1660-PA
NM_132666	chrX	13361949	13363067	CG15754 CG15754-PA
NM_132711	chrX	14008697	14009607	CG1368 CG1368-PA
NM_132715	chrX	14023735	14024606	CG11585 CG11585-PA
NM_132754	chrX	14735885	14739462	CG9512 CG9512-PA
NM_132978	chrX	17059650	17060388	CG10598 CG10598-PA, isoform
NM_132979	chrX	17064272	17065159	CG10597 CG10597-PA
NM_133105	chrX	18689855	18691388	CG7322 CG7322-PA
NM_134534	chrX	20050582	20053903	CG17052 CG17052-PA
NM_134657	chr2L	156028	157666	CG3436 CG3436-PA, isoform
NM_134940	chr2L	3480953	3481916	CG15414 CG15414-PA
NM_135014	chr2L	4796583	4801923	CG3244 CG3244-PA
NM_135113	chr2L	5763459	5766141	CG11142 CG11142-PA, isoform
NM_135286	chr2L	7608389	7616527	CG6739 CG6739-PA
NM_135297	chr2L	7743676	7744841	CG7214 CG7214-PA
NM_135299	chr2L	7752167	7753160	CG7203 CG7203-PA
NM_135352	chr2L	8214304	8215239	CG8353 CG8353-PA
NM_135592	chr2L	10683760	10684407	CG7299 CG7299-PA
NM_135721	chr2L	12426941	12427663	CG5446 CG5446-PA
NM_135782	chr2L	13240132	13241763	CG5945 CG5945-PA
NM_135845	chr2L	13932559	13934691	CG16885 CG16885-PA, isoform
NM_136376	chr2R	2179997	2180519	CG15908 CG15908-PA
NM_136550	chr2R	4105842	4106829	CG8736 CG8736-PA
NM_136691	chr2R	5410806	5415096	CG1441 CG1441-PB, isoform
NM_136802	chr2R	6751160	6751557	CG13227 CG13227-PA
NM_136813	chr2R	6775223	6775746	CG9077 CG9077-PA
NM_136869	chr2R	7420229	7428682	CG13183 CG13183-PA
NM_136929	chr2R	7906941	7907561	CG8836 CG8836-PA
NM_136930	chr2R	7918121	7921019	CG8505 CG8505-PA
NM_136931	chr2R	7921911	7922348	CG8510 CG8510-PA
NM_136932	chr2R	7923742	7924438	CG8511 CG8511-PA
NM_136936	chr2R	7938891	7941371	CG8520 CG8520-PA
NM_137011	chr2R	8755634	8756925	CG4688 CG4688-PA
NM_137024	chr2R	8891877	8893621	CG10814 CG10814-PA
NM_137042	chr2R	9069988	9071515	Roe1 Roe1 CG6155-PA
NM_137130	chr2R	10144775	10145883	CG10131 CG10131-PA
NM_137149	chr2R	10347695	10348818	CG10205 CG10205-PB, isoform
NM_137186	chr2R	10840697	10841246	CG8157 CG8157-PA
NM_137203	chr2R	11059178	11064843	CG8192 CG8192-PA
NM_137230	chr2R	11521755	11522518	CG8386 CG8386-PA
NM_137254	chr2R	11737043	11737490	CG7798 CG7798-PA
NM_137354	chr2R	12675016	12675688	CG30457 CG30457-PA
NM_137355	chr2R	12680323	12681364	CG10953 CG10953-PA
NM_137361	chr2R	12923259	12925063	CG30101 CG30101-PA
NM_137389	chr2R	13087195	13087617	CG14482 CG14482-PA
NM_137399	chr2R	13186173	13187498	CG6459 CG6459-PA
NM_137487	chr2R	13936272	13941096	CG5174 CG5174-PA, isoform
NM_137521	chr2R	14257525	14258479	CG18609 CG18609-PA
NM_137598	chr2R	15212585	15213371	Obp56a Odorant-binding protein
NM_137601	chr2R	15227207	15227819	Obp56e Odorant-binding protein
NM_137626	chr2R	15803219	15806806	CG9036 CG9036-PA
NM_137752	chr2R	17165922	17166658	CG10320 CG10320-PA
NM_137839	chr2R	18106936	18107938	CG4269 CG4269-PA
NM_137847	chr2R	18145353	18146450	bonsai bonsai CG4207-PA
NM_137919	chr2R	18665313	18665713	CG13545 CG13545-PA
NM_137971	chr2R	19189223	19190552	CG5428 CG5428-PA
NM_138016	chr2R	19476660	19477669	CG10904 CG10904-PA
NM_138025	chr2R	19525020	19527495	CG3121 CG3121-PA
NM_138086	chr2R	20043787	20044395	CG11413 CG11413-PA
NM_138240	chr3L	1219260	1225557	CG9194 CG9194-PA
NM_138247	chr3L	1239983	1258030	CG9134 CG9134-PB, isoform
NM_138250	chr3L	1286480	1288253	CG9149 CG9149-PA
NM_138253	chr3L	1295250	1296909	CG9186 CG9186-PB, isoform
NM_139410	chr3L	1816167	1818693	CG13935 CG13935-PA
NM_139411	chr3L	1823811	1825612	CG1919 CG1919-PA
NM_139442	chr3L	2194404	2196035	CG15878 CG15878-PA
NM_139511	chr3L	3074516	3090488	CG1869 CG1869-PA
NM_139617	chr3L	4195776	4196405	CG15008 CG15008-PA
NM_139618	chr3L	4198915	4199946	CG1259 CG1259-PB
NM_139646	chr3L	4429174	4430664	CG12607 CG12607-PB
NM_139647	chr3L	4438168	4438983	CG11345 CG11345-PA
NM_139680	chr3L	4842306	4876137	CG17150 CG17150-PA, isoform
NM_139681	chr3L	4877704	4879317	CG13705 CG13705-PA
NM_139704	chr3L	5341285	5341955	CG10635 CG10635-PA
NM_139796	chr3L	6663273	6666597	SP1173 SP1173 CG10121-PB,
NM_139839	chr3L	7242095	7258934	unc-13-4A unc-13-4A CG32381-PA
NM_139859	chr3L	7365025	7369960	CG8563 CG8563-PA
NM_139869	chr3L	7443522	7444182	CG8543 CG8543-PA
NM_139870	chr3L	7445556	7446382	CG8541 CG8541-PA
NM_139935	chr3L	8192387	8192864	CG13674 CG13674-PA
NM_139936	chr3L	8196089	8196898	CG13678 CG13678-PA
NM_140003	chr3L	8779776	8781145	CG13312 CG13312-PA
NM_140009	chr3L	8916240	8928379	orb2 orb2 CG5735-PB,
NM_140161	chr3L	10863942	10864651	CG7941 CG7941-PA
NM_140162	chr3L	10865689	10866463	CG18349 CG18349-PA
NM_140184	chr3L	11103295	11108621	CG7628 CG7628-PA
NM_140185	chr3L	11108943	11109286	CG14143 CG14143-PA
NM_140198	chr3L	11206947	11209885	CG6185 CG6185-PA
NM_140227	chr3L	11594481	11597632	CG6084 CG6084-PA, isoform
NM_140365	chr3L	12990003	12990853	CG11267 CG11267-PA
NM_140546	chr3L	15774756	15775140	CG13445 CG13445-PA
NM_140599	chr3L	16234693	16235091	CG13068 CG13068-PA
NM_140600	chr3L	16236567	16237177	CG13067 CG13067-PA, isoform
NM_140605	chr3L	16250025	16251401	CG13047 CG13047-PA
NM_140608	chr3L	16259969	16260799	CG4962 CG4962-PA
NM_140609	chr3L	16266728	16267286	CG4982 CG4982-PA
NM_140612	chr3L	16271905	16272355	CG13063 CG13063-PA
NM_140613	chr3L	16273258	16273674	CG13042 CG13042-PA
NM_140615	chr3L	16284212	16284779	CG13041 CG13041-PA
NM_140616	chr3L	16285119	16285721	CG13060 CG13060-PA
NM_140617	chr3L	16288989	16289521	CG13059 CG13059-PA
NM_140645	chr3L	16509825	16510884	CG13033 CG13033-PA
NM_140646	chr3L	16522101	16523217	CG4229 CG4229-PA
NM_140827	chr3L	18966342	18968552	CG18136 CG18136-PA
NM_140838	chr3L	19219493	19220316	mRpL21 mitochondrial ribosomal
NM_140863	chr3L	19482919	19483534	CG9283 CG9283-PA
NM_140864	chr3L	19484953	19485548	CG9290 CG9290-PA
NM_141041	chr3L	21226060	21226508	CG11310 CG11310-PA
NM_141043	chr3L	21234428	21235012	CG7658 CG7658-PA
NM_141097	chr3L	21664564	21665388	CG14569 CG14569-PA
NM_141098	chr3L	21666650	21667325	CG14568 CG14568-PA
NM_141101	chr3L	21673606	21674107	CG14566 CG14566-PA
NM_141102	chr3L	21675379	21676282	CG14572 CG14572-PA
NM_141103	chr3L	21677084	21678105	CG14565 CG14565-PA
NM_141104	chr3L	21690997	21691822	CG14564 CG14564-PA
NM_141172	chr3L	22833020	22834103	CG11131 CG11131-PA
NM_141184	chr3R	66766	68508	CG14642 CG14642-PA, isoform
NM_141250	chr3R	779331	780127	CG14661 CG14661-PA
NM_141252	chr3R	791168	794226	CG1124 CG1124-PA
NM_141375	chr3R	2110373	2110976	CG15597 CG15597-PA
NM_141420	chr3R	2512449	2513761	Ccp84Ag Ccp84Ag CG2342-PA
NM_141423	chr3R	2518519	2519178	Ccp84Ad Ccp84Ad CG2341-PA
NM_141425	chr3R	2527689	2528599	Ccp84Ab Ccp84Ab CG1252-PA
NM_141426	chr3R	2529803	2530625	Ccp84Aa Ccp84Aa CG2360-PA
NM_141465	chr3R	3265487	3267712	CG14598 CG14598-PA
NM_141509	chr3R	3925745	3927530	CG7900 CG7900-PA
NM_141656	chr3R	5397632	5399335	CG9399 CG9399-PA, isoform
NM_141701	chr3R	5643149	5644108	CG9459 CG9459-PA
NM_141806	chr3R	7067924	7069698	CG17734 CG17734-PA, isoform
NM_141922	chr3R	8185732	8188975	CG4115 CG4115-PA
NM_142040	chr3R	9441725	9442164	CG9269 CG9269-PA
NM_142236	chr3R	11627865	11629261	CG9593 CG9593-PA
NM_142270	chr3R	12006741	12011957	CG8927 CG8927-PA, isoform
NM_142295	chr3R	12307576	12308143	CG14898 CG14898-PA
NM_142310	chr3R	12443702	12445419	CG17560 CG17560-PA
NM_142523	chr3R	14920111	14920619	mRpL55 mitochondrial ribosomal
NM_142603	chr3R	15853777	15855283	CG4854 CG4854-PA
NM_142618	chr3R	16129799	16130676	CG4367 CG4367-PA
NM_142648	chr3R	16495292	16498538	CG5494 CG5494-PA
NM_142695	chr3R	16989511	16990798	CG5810 CG5810-PA
NM_142707	chr3R	17100827	17101973	CG3301 CG3301-PA, isoform
NM_142805	chr3R	18376404	18382216	CG6921 CG6921-PB, isoform
NM_142884	chr3R	19187610	19189760	CG4408 CG4408-PA
NM_142904	chr3R	19428223	19431209	CG10184 CG10184-PA
NM_142920	chr3R	19557224	19558718	Rpn9 Rpn9 CG10230-PA,
NM_143100	chr3R	21063346	21064617	CG11852 CG11852-PA
NM_143158	chr3R	21504956	21506272	CG4743 CG4743-PA
NM_143178	chr3R	21677375	21679723	CG5886 CG5886-PA
NM_143227	chr3R	22444844	22445952	CG5468 CG5468-PA
NM_143228	chr3R	22446329	22447082	CG14240 CG14240-PA
NM_143230	chr3R	22451731	22452419	CG6452 CG6452-PA
NM_143278	chr3R	22928843	22931906	CG6074 CG6074-PA
NM_143308	chr3R	23327813	23328678	CG5402 CG5402-PA
NM_143359	chr3R	24159395	24160240	CG14065 CG14065-PA
NM_143446	chr3R	25444755	25446480	CG1907 CG1907-PA
NM_143454	chr3R	25511455	25512504	Obp99c Odorant-binding protein
NM_143489	chr3R	25731187	25732170	CG15515 CG15515-PA
NM_143572	chr3R	26693244	26694906	CG12045 CG12045-PA
NM_143655	chr4	248173	250678	yellow-h yellow-h CG1629-PA
NM_143725	chr3R	16474312	16478172	KaiRIA KaiRIA CG18039-PA
NM_144004	chr3R	23117256	23117911	CG3348 CG3348-PA
NM_144024	chr3L	20703426	20703921	CG4186 CG4186-PA
NM_144048	chr2R	18992622	18994910	CG18678 CG18678-PA
NM_144096	chr2L	2006754	2007193	CG15353 CG15353-PA
NM_144161	chr3L	16230688	16230982	CG13069 CG13069-PA
NM_144191	chr3L	8189385	8190145	CG8012 CG8012-PA
NM_144202	chr3L	5106844	5107092	CG15213 CG15213-PA
NM_144289	chrX	10063316	10063565	CG15308 CG15308-PA
NM_144291	chrX	10305964	10306522	Neb-cGP Neb-cGP CG15304-PA
NM_144329	chr2L	18808941	18809870	CG17325 CG17325-PA
NM_144365	chr3R	6990144	6991796	Ugt86Dg Ugt86Dg CG17200-PA
NM_144404	chr3L	6105259	6106056	CG18778 CG18778-PA
NM_144405	chr3L	6104332	6104933	CG18779 CG18779-PA
NM_144407	chr2L	11997894	11999317	CG18787 CG18787-PA
NM_164371	chr2L	155336	156017	CG11455 CG11455-PA, isoform
NM_165091	chr2L	14737096	14737766	CG31775 CG31775-PA
NM_165098	chr2L	15027087	15027649	CG31832 CG31832-PA
NM_165903	chr2R	7956572	7957180	CG30334 CG30334-PA
NM_166220	chr2R	12673194	12673894	CG30458 CG30458-PA
NM_166540	chr2R	18155159	18156035	CG30219 CG30219-PA
NM_166836	chrX	125345	133199	ewg erect wing
NM_167209	chrX	9834915	9852103	CG32694 CG32694-PA, isoform
NM_167271	chrX	10984974	10985481	CG32667 CG32667-PA
NM_167343	chrX	12793218	12794446	CG32642 CG32642-PC
NM_167543	chrX	16576859	16578302	CG32574 CG32574-PA
NM_167559	chrX	17040356	17041791	CG32564 CG32564-PA
NM_167650	chrX	19313366	19313813	mRpS14 mitochondrial ribosomal
NM_168040	chr3L	3774335	3775092	CG32266 CG32266-PA
NM_168087	chr3L	4446072	4447704	CG32241 CG32241-PA
NM_168104	chr3L	4830281	4833302	CG32237 CG32237-PA
NM_168108	chr3L	4930297	4930905	CG32233 CG32233-PA
NM_168157	chr3L	6097832	6102566	l(3)mbn lethal (3)
NM_168158	chr3L	6113169	6113920	CG32405 CG32405-PA
NM_168159	chr3L	6115912	6116330	CG32404 CG32404-PA
NM_168441	chr3L	11077369	11077820	CG32071 CG32071-PA
NM_168447	chr3L	11105936	11106267	CG32074 CG32074-PA
NM_168799	chr3L	19453212	19453605	CG32212 CG32212-PA
NM_168988	chr3L	23273166	23275447	CG32230 CG32230-PA, isoform
NM_169126	chr3R	1937392	1938019	Obp83g Odorant-binding protein
NM_169127	chr3R	1975837	1982949	CG31559 CG31559-PA
NM_169355	chr3R	6534310	6535056	CG31373 CG31373-PA
NM_169431	chr3R	7622965	7630309	CG31116 CG31116-PC, isoform
NM_169480	chr3R	8637066	8642751	CG31345 CG31345-PA
NM_169500	chr3R	9105444	9110316	CG8630 CG8630-PA
NM_169523	chr3R	9222532	9222830	CG14374 CG14374-PA
NM_169524	chr3R	9223588	9223904	CG14377 CG14377-PA
NM_169576	chr3R	10136088	10140134	CG31321 CG31321-PB
NM_169586	chr3R	10392301	10393148	CG31313 CG31313-PA
NM_169765	chr3R	13438765	13439035	CG14328 CG14328-PA
NM_169766	chr3R	13444000	13444513	CG14324 CG14324-PA
NM_169855	chr3R	15200864	15201745	CG31404 CG31404-PA
NM_170027	chr3R	18424679	18434193	CG31158 CG31158-PA, isoform
NM_170281	chr3R	22457594	22458678	CG5476 CG5476-PA
NM_170495	chr3R	26322472	26325944	PH4alphaNE1 prolyl-4-hydroxylase-alpha NE1
NM_176270	chr3L	1291084	1295343	CG2469 CG2469-PA, isoform
NM_176290	chr3L	6111667	6112025	Lcp65Ae Lcp65Ae CG10529-PA
NM_176291	chr3L	6120617	6121036	Lcp65Ab2 Lcp65Ab2 CG18773-PA
NM_176389	chr3L	22797706	22799050	CG33169 CG33169-PB, isoform
NM_176391	chr3L	22799326	22801386	CG33170 CG33170-PA
NM_176731	chrX	14916763	14917714	CG33178 CG33178-PA
NM_205955	chr2L	10049481	10050898	CG33301 CG33301-PA
