# Supplementary material for: Conserved chromosomal clustering of genes governed by chromatin regulators in Drosophila
Source: Genome Biol. 2008 Sep 10;9(9):R134. doi: 10.1186/gb-2008-9-9-r134 (PMC2592712; doi:10.1186/gb-2008-9-9-r134)
Supplement: Additional data file 7 — Up- and down-regulated genes in the ash2 microarray. [file gb-2008-9-9-r134-S7.xls]

## Sheet: ash2_UP
NM_057217	chr2L	5943681	5948313	Gpdh Glycerol 3
NM_057279	chr2R	3961476	3963712	LvpH Larval visceral
NM_057423	chr2R	6860157	6861022	alphaTry alphaTrypsin CG18444-PA
NM_057481	chr3L	1211299	1211770	LysS Lysozyme S
NM_057880	chr2L	4455221	4456822	Gs1l GS1-like CG15441-PA,
NM_057908	chr2L	16446999	16449105	Idgf3 Imaginal disc
NM_078547	chrX	9896168	9897857	Yp2 Yolk protein
NM_078548	chrX	9899070	9901037	Yp1 Yolk protein
NM_078677	chrX	18221868	18224281	Tsf1 Transferrin 1
NM_078758	chr2L	5329856	5330464	TotM Turandot M
NM_079044	chr2R	12639624	12641243	Amy-d Amylase distal
NM_079115	chr2R	19647184	19665362	Dat Dopamine N
NM_079157	chr3L	1178270	1178834	LysX Lysozyme X
NM_079239	chr3L	7734423	7737113	Hn Henna CG7399-PA,
NM_079329	chr3L	13015860	13017859	RpS4 Ribosomal protein
NM_079362	chr3L	15482719	15483715	mex1 midgut expression
NM_079629	chr3R	10571813	10573043	smp-30 Senescence marker
NM_079689	chr3R	16328959	16329321	MtnB Metallothionein B
NM_079939	chr2R	13793842	13803613	sbb scribbler CG5580-PA,
NM_080173	chr3R	8197719	8198366	GstD2 Glutathione S
NM_080227	chr2R	19534132	19535116	PebIII Ejaculatory bulb
NM_080272	chr2R	2509977	2511661	Tsp42Eb Tetraspanin 42Eb
NM_080321	chrX	3097646	3098240	ng3 new glue
NM_080330	chrX	4193154	4207691	norpA no receptor
NM_080421	chr2R	12633571	12635166	Amy-p Amylase proximal
NM_080517	chr3R	16696757	16697426	TotA Turandot A
NM_080518	chr3R	16698709	16699309	TotC Turandot C
NM_080520	chr3R	16730638	16731240	TotX Turandot X
NM_130519	chrX	803473	804305	CG3699 CG3699-PA
NM_131995	chrX	5275916	5277698	CG15784 CG15784-PA
NM_132251	chrX	8303721	8306130	CG15347 CG15347-PA
NM_132755	chrX	14740277	14742943	CG9509 CG9509-PA
NM_132917	chrX	16512375	16512780	CG13010 CG13010-PA
NM_133136	chrX	19047193	19048875	CG7874 CG7874-PA
NM_134609	chrX	21239367	21239919	CG10918 CG10918-PA
NM_134954	chr2L	3692842	3693168	CG3513 CG3513-PA
NM_134956	chr2L	3696239	3696661	CG16712 CG16712-PA
NM_134983	chr2L	4388320	4392786	Tps1 Trehalose-6-phosphate synthase
NM_135180	chr2L	6395852	6397249	CG9511 CG9511-PA
NM_135326	chr2L	7998933	7999679	CG7224 CG7224-PA, isoform
NM_135423	chr2L	9010598	9011342	CG9568 CG9568-PA
NM_135424	chr2L	9012192	9014149	CG13102 CG13102-PA
NM_135592	chr2L	10683760	10684407	CG7299 CG7299-PA
NM_135707	chr2L	12111123	12111944	CG16997 CG16997-PA
NM_135996	chr2L	17450182	17451846	CG6639 CG6639-PA
NM_136076	chr2L	18948134	18950350	CG10621 CG10621-PA
NM_136563	chr2R	4221575	4222133	PGRP-SC1a PGRP-SC1a CG14746-PA
NM_136565	chr2R	4225256	4225893	PGRP-SC1b PGRP-SC1b CG8577-PA
NM_136599	chr2R	4554073	4556521	CG8193 CG8193-PA
NM_136986	chr2R	8466307	8468193	CG3884 CG3884-PB, isoform
NM_136988	chr2R	8562786	8563195	CG13323 CG13323-PA
NM_137045	chr2R	9087290	9090136	CG13335 CG13335-PB, isoform
NM_137063	chr2R	9355982	9357650	CG6357 CG6357-PA
NM_137316	chr2R	12331453	12332444	CG5550 CG5550-PA
NM_137350	chr2R	12651360	12651715	CG15917 CG15917-PA
NM_137442	chr2R	13567412	13568927	CG10911 CG10911-PA
NM_137476	chr2R	13899774	13900451	CG15067 CG15067-PA
NM_137601	chr2R	15227207	15227819	Obp56e Odorant-binding protein
NM_137640	chr2R	16049372	16050218	CG18067 CG18067-PA
NM_137746	chr2R	17113252	17114535	CG10433 CG10433-PA, isoform
NM_137859	chr2R	18171269	18172086	CG4250 CG4250-PA
NM_138228	chr3L	886462	887146	CG13905 CG13905-PA
NM_138250	chr3L	1286480	1288253	CG9149 CG9149-PA
NM_139465	chr3L	2458300	2459126	CG16762 CG16762-PA
NM_139708	chr3L	5454082	5457608	CG4835 CG4835-PA
NM_139719	chr3L	5566687	5569219	CG10592 CG10592-PA
NM_139720	chr3L	5569492	5571298	CG5150 CG5150-PA
NM_139825	chr3L	7102898	7103219	CG15829 CG15829-PA
NM_140084	chr3L	9614962	9615860	CG18180 CG18180-PA
NM_140125	chr3L	10069693	10074828	CG6640 CG6640-PA, isoform
NM_140269	chr3L	11917595	11918793	CG5883 CG5883-PA
NM_140270	chr3L	11921632	11923195	CG7252 CG7252-PA
NM_140271	chr3L	11923787	11926172	CG17826 CG17826-PA
NM_140273	chr3L	11928032	11930731	CG7248 CG7248-PA
NM_140299	chr3L	12159904	12161780	CG6910 CG6910-PA
NM_140352	chr3L	12835740	12836665	CG10943 CG10943-PA
NM_140481	chr3L	15017322	15017734	CG13461 CG13461-PA
NM_140482	chr3L	15018826	15019392	CG18649 CG18649-PA
NM_140484	chr3L	15026328	15026980	CG13460 CG13460-PA
NM_140764	chr3L	17848907	17849619	CG5506 CG5506-PA
NM_140819	chr3L	18882839	18884518	CG6839 CG6839-PA
NM_140927	chr3L	20122398	20123622	CG6981 CG6981-PA, isoform
NM_140930	chr3L	20135905	20137527	CG7298 CG7298-PA
NM_140935	chr3L	20155656	20156807	CG17145 CG17145-PA
NM_141191	chr3R	94942	96622	CG9766 CG9766-PA, isoform
NM_141583	chr3R	4648565	4649895	CG9836 CG9836-PA
NM_141966	chr3R	8500330	8501798	CG6188 CG6188-PA
NM_142017	chr3R	9124702	9128056	CG8774 CG8774-PA, isoform
NM_142114	chr3R	10386703	10387178	CG14850 CG14850-PA
NM_142116	chr3R	10391667	10392190	CG14852 CG14852-PA
NM_142217	chr3R	11333781	11335362	CG14872 CG14872-PB, isoform
NM_142218	chr3R	11357858	11363010	CG18522 CG18522-PA
NM_142276	chr3R	12153571	12155344	CG17930 CG17930-PA
NM_142328	chr3R	12833995	12838271	CG8907 CG8907-PA
NM_142502	chr3R	14730654	14731377	CG14292 CG14292-PA
NM_143132	chr3R	21161036	21165810	CG11902 CG11902-PA
NM_143269	chr3R	22850682	22851822	CG6271 CG6271-PA
NM_143529	chr3R	26078903	26079819	CG18404 CG18404-PA
NM_143566	chr3R	26570326	26570983	CG11314 CG11314-PA
NM_143567	chr3R	26571200	26572010	CG11315 CG11315-PA, isoform
NM_143844	chr2R	1116011	1118977	CG17508 CG17508-PA
NM_144001	chr3R	22250419	22250827	CG6503 CG6503-PA
NM_144038	chr2R	16376420	16376903	IM4 Immune induced
NM_144367	chr3R	6952421	6954162	Ugt86Dd Ugt86Dd CG6633-PA
NM_145336	chr2R	13899427	13899778	CG18107 CG18107-PA
NM_164370	chr2L	141073	142977	CG31974 CG31974-PA
NM_164550	chr2L	3706544	3707060	CG31777 CG31777-PA
NM_164974	chr2L	11841504	11842199	CG31758 CG31758-PA
NM_165112	chr2L	15265253	15266164	CG31829 CG31829-PA
NM_165812	chr2R	6762023	6762561	CG30029 CG30029-PA
NM_166171	chr2R	11869086	11870078	CG30098 CG30098-PA
NM_166277	chr2R	13901459	13901898	IM2 Immune induced
NM_167271	chrX	10984974	10985481	CG32667 CG32667-PA
NM_167319	chrX	11893737	11899081	CG32656 CG32656-PA
NM_167390	chrX	13834146	13834717	Ste12DOR Stellate 12D
NM_167997	chr3L	3170195	3170781	CG32284 CG32284-PA
NM_168147	chr3L	5896001	5897517	CG32407 CG32407-PA
NM_168767	chr3L	18492248	18492657	CG32198 CG32198-PB
NM_169585	chr3R	10390044	10390504	CG8087 CG8087-PA
NM_175942	chr2L	322130	322984	CG33127 CG33127-PA
NM_176222	chr2R	13905208	13905472	CG15068 CG15068-PA
NM_176479	chr3R	8198785	8199535	GstD3 Glutathione S
NM_176713	chrX	8818136	8894208	CG10962 CG10962-PA, isoform

## Sheet: ash2_DOWN
NM_057222	chr2L	132059	134472	Gs1 Glutamine synthetase
NM_057232	chr3L	3494504	3496209	ImpE2 Ecdysone-inducible gene
NM_057268	chr2L	5542526	5546642	Lam Lamin CG6944-PA
NM_057273	chr2R	3947256	3947829	Lcp3 Larval cuticle
NM_057325	chr2L	7021681	7022473	Pcp Pupal cuticle
NM_057343	chr2R	16502483	16503700	Pros29 Proteasome 29kD
NM_057370	chr3L	11483807	11484194	Sgs7 Salivary gland
NM_057371	chr3L	11482913	11483341	Sgs8 Salivary gland
NM_057424	chr3R	2912259	2914582	alphaTub84B alpha-Tubulin at
NM_057440	chr2L	13821202	13823894	b black CG7811-PA
NM_057546	chr2R	19486820	19492777	Sox14 Sox box
NM_057549	chr3L	6687302	6693471	ple pale CG10118-PA,
NM_057559	chrX	2015300	2017176	Cyp4d1 Cytochrome P450-4d1
NM_078515	chrX	7182605	7187970	CBP sarcoplasmic calcium-binding
NM_078568	chrX	11269175	11275413	Gs2 Glutamine synthetase
NM_078840	chr2L	14184477	14234108	smi35A smell impaired
NM_078846	chr2L	15031399	15033770	yellow-c yellow-c CG4182-PA
NM_078913	chr2R	2554844	2556342	Tsp42Ek Tetraspanin 42Ek
NM_078918	chr2R	2568211	2569348	Tsp42Ep Tetraspanin 42Ep
NM_079033	chr2R	11625347	11631863	Asph Aspartyl beta-hydroxylase
NM_079077	chr2R	16686700	16690196	Pu Punch CG9441-PC,
NM_079130	chr2R	20287636	20287969	Lcp9 Larval cuticle
NM_079144	chr3L	49969	52534	Lsp1gamma Larval serum
NM_079177	chr3L	3353100	3353474	Drs Drosomycin CG10810-PA
NM_079270	chr3L	9345665	9346264	Hsp67Bc Heat shock
NM_079273	chr3L	9350364	9351374	Hsp26 Heat shock
NM_079275	chr3L	9355830	9356712	Hsp23 Heat shock
NM_079276	chr3L	9358011	9359229	Hsp27 Heat shock
NM_079300	chr3L	11486167	11487349	Sgs3 Salivary gland
NM_079341	chr3L	14059847	14063315	Fbp1 Fat body
NM_079368	chr3L	15619855	15621265	Eig71Ee Ecdysone-induced gene
NM_079382	chr3L	16368545	16377098	fax failed axon
NM_079401	chr3L	17361282	17381020	blot bloated tubules
NM_079430	chr3L	19057930	19060019	MESR6 Misexpression suppressor
NM_079456	chr3L	20247474	20250418	Snap Soluble NSF
NM_079503	chr3R	545519	557595	Nep2 Neprilysin 2
NM_079531	chr3R	3190879	3191349	Mst84Db Male-specific RNA
NM_079562	chr3R	5063803	5065986	D1 D1 chromosomal
NM_079597	chr3R	7505480	7506698	Ho Heme oxygenase
NM_079611	chr3R	8817170	8818923	yellow-f yellow-f CG18550-PA
NM_079630	chr3R	11051288	11053289	Caf1 Chromatin assembly
NM_079659	chr3R	12917257	12944863	cher cheerio CG3937-PA,
NM_079661	chr3R	13218993	13220004	CREG Cellular Repressor
NM_079664	chr3R	13421111	13421766	Sgs5 Salivary gland
NM_079707	chr3R	17055554	17062900	e ebony CG3331-PA
NM_079742	chr3R	19685878	19715797	Pli Pellino CG5212-PA
NM_079755	chr3R	20101981	20104514	Orct Organic cation
NM_079782	chr3R	21836684	21837099	malpha E(spl) region
NM_079991	chr3R	24679842	24684915	inx3 innexin 3
NM_080020	chrX	1468496	1501318	br broad CG11491-PE,
NM_080066	chr2R	2659510	2661065	Spn43Aa Serine protease
NM_080077	chr3L	12103339	12105643	Lsp2 Larval serum
NM_080098	chr2R	3339115	3340489	Prosalpha6 Proteasome alpha6
NM_132080	chrX	6134703	6136479	Rpt4 Rpt4 CG3455-PA
NM_132314	chrX	9062146	9062566	CG15369 CG15369-PA
NM_132511	chrX	11542080	11542782	CG2444 CG2444-PA
NM_132794	chrX	15239669	15275155	CG18210 CG18210-PA
NM_134673	chr2L	318357	319254	CG11912 CG11912-PA
NM_134755	chr2L	1368101	1369047	CG14346 CG14346-PA, isoform
NM_134868	chr2L	2770938	2771735	CG15399 CG15399-PA
NM_135123	chr2L	5903358	5904674	CG9021 CG9021-PA
NM_135161	chr2L	6255875	6256524	CG9486 CG9486-PA
NM_135179	chr2L	6383546	6395474	CG9508 CG9508-PA
NM_135269	chr2L	7402920	7404526	CG5171 CG5171-PA, isoform
NM_135270	chr2L	7405244	7408475	CG5177 CG5177-PA
NM_135533	chr2L	10312315	10314396	CG5384 CG5384-PA
NM_135652	chr2L	11151505	11155716	CG6287 CG6287-PA
NM_135753	chr2L	13013258	13019434	CG9934 CG9934-PA
NM_136008	chr2L	17587376	17588227	CG6870 CG6870-PA
NM_136038	chr2L	18507551	18509266	CG10178 CG10178-PA
NM_136213	chr2L	20775241	20776691	Pomp Pomp CG9324-PA
NM_136240	chr2L	21077159	21078428	CG9259 CG9259-PA
NM_136538	chr2R	3974585	3976905	CG30359 CG30359-PA
NM_136668	chr2R	5218096	5219400	CG1773 CG1773-PA
NM_136806	chr2R	6757647	6758102	CG9080 CG9080-PA
NM_136817	chr2R	6793857	6794348	CG9070 CG9070-PA
NM_136928	chr2R	7902885	7905964	CG8502 CG8502-PA, isoform
NM_137809	chr2R	17711275	17713158	CG3292 CG3292-PA
NM_137851	chr2R	18152522	18153928	CG2852 CG2852-PA, isoform
NM_137949	chr2R	18919935	18927284	CG9812 CG9812-PB, isoform
NM_138062	chr2R	19803117	19805720	CG3394 CG3394-PB, isoform
NM_139729	chr3L	5745111	5749792	mule mule CG5505-PE,
NM_139989	chr3L	8600155	8612620	CG6416 CG6416-PB, isoform
NM_140162	chr3L	10865689	10866463	CG18349 CG18349-PA
NM_140436	chr3L	14048889	14050993	CG8100 CG8100-PA
NM_140441	chr3L	14198727	14199868	CG7924 CG7924-PA
NM_140442	chr3L	14201982	14203531	CG7906 CG7906-PA
NM_140901	chr3L	19848896	19852006	Rpn1 Rpn1 CG7762-PA
NM_141331	chr3R	1615210	1617291	Rpn5 Rpn5 CG1100-PA
NM_141500	chr3R	3831645	3833841	CG2767 CG2767-PA
NM_141559	chr3R	4526703	4540990	CG8112 CG8112-PA
NM_141761	chr3R	6618627	6619370	CG14687 CG14687-PA
NM_141883	chr3R	7808807	7810263	CG3397 CG3397-PA
NM_141915	chr3R	8096641	8096972	CG17738 CG17738-PA
NM_142368	chr3R	13247525	13247898	CG14332 CG14332-PA
NM_142764	chr3R	18158806	18159872	CG5391 CG5391-PA
NM_142791	chr3R	18286379	18287772	Rpn7 Rpn7 CG5378-PA
NM_142884	chr3R	19187610	19189760	CG4408 CG4408-PA
NM_142914	chr3R	19520937	19522000	CG10252 CG10252-PA
NM_143048	chr3R	20702789	20707200	CG11089 CG11089-PA
NM_143101	chr3R	21067779	21068984	CG11854 CG11854-PA
NM_143115	chr3R	21107384	21108962	CG11892 CG11892-PB, isoform
NM_143268	chr3R	22847792	22848934	CG6277 CG6277-PA
NM_143443	chr3R	25414714	25415484	CG11470 CG11470-PA
NM_143450	chr3R	25497381	25498056	Obp99a Odorant-binding protein
NM_143775	chr2R	12603296	12606820	Sply Sphingosine-1-phosphate lyase
NM_143973	chr3R	16846758	16849885	CG17278 CG17278-PA
NM_144042	chr2R	17311005	17311920	CG9284 CG9284-PA, isoform
NM_144103	chr2L	776535	776892	CG13946 CG13946-PA
NM_144289	chrX	10063316	10063565	CG15308 CG15308-PA
NM_144328	chr2L	18805964	18806915	CG10570 CG10570-PA
NM_164718	chr2L	6914300	6920274	xl6 xl6 CG10203-PA
NM_165091	chr2L	14737096	14737766	CG31775 CG31775-PA
NM_165814	chr2R	6796385	6799863	CG9062 CG9062-PB
NM_165902	chr2R	7951989	7952754	CG30051 CG30051-PB
NM_166476	chr2R	17205132	17210490	HmgZ HMG protein
NM_166535	chr2R	18004080	18069646	px plexus CG4444-PA
NM_167632	chrX	18619657	18620058	CG6900 CG6900-PA
NM_169764	chr3R	13420144	13420693	CG7587 CG7587-PA
NM_170305	chr3R	22814757	22815600	CG31076 CG31076-PA
NM_176518	chr3R	16360726	16361007	MtnD Metallothionein D
