# Supplementary material for: Conserved chromosomal clustering of genes governed by chromatin regulators in Drosophila
Source: Genome Biol. 2008 Sep 10;9(9):R134. doi: 10.1186/gb-2008-9-9-r134 (PMC2592712; doi:10.1186/gb-2008-9-9-r134)
Supplement: Additional data file 18 — Orthologous genes between D. melanogaster and the other Drosophila species or mosquito. [file gb-2008-9-9-r134-S18.xls]

## Sheet: D.simulans
NM_001007095	chr3L	19038532	19078670
NM_001007096	chr3L	19038532	19078670
NM_001014452	chr2L	864044	867597
NM_001014453	chr2L	864044	870551
NM_001014454	chr2L	864678	867597
NM_001014455	chr2L	864044	867597
NM_001014456	chr2L	1772900	1773813
NM_001014458	chr2L	1966358	1971444
NM_001014459	chr2L	2031981	2066163
NM_001014460	chr2L	2181090	2185712
NM_001014461	chr2L	2266204	2314055
NM_001014462	chr2L	2915775	2927110
NM_001014463	chr2L	3447380	3460162
NM_001014464	chr2L	3581169	3591148
NM_001014465	chr2L	4725018	4745406
NM_001014467	chr2L	4896171	4898807
NM_001014469	chr2L	4896171	4898807
NM_001014474	chr2L	6070688	6127205
NM_001014475	chr2L	6591067	6598131
NM_001014476	chr2L	6591067	6595876
NM_001014477	chr2L	6807537	6813388
NM_001014478	chr2L	7290447	7327147
NM_001014479	chr2L	7290447	7342250
NM_001014480	chr2L	10717845	10725900
NM_001014481	chr2L	13323315	13406767
NM_001014482	chr2L	14108687	14113961
NM_001014484	chr2L	14593831	14597892
NM_001014485	chr2L	14661016	14700335
NM_001014486	chr2L	16180792	16195509
NM_001014487	chr2L	16180792	16195509
NM_001014488	chr2L	16370789	16371254
NM_001014489	chr2L	19099947	19100575
NM_001014490	chr2L	19101164	19101668
NM_001014491	chr2L	19229398	19232303
NM_001014492	chr2L	20657800	20659167
NM_001014493	chr2L	20659565	20660954
NM_001014494	chr2L	20661372	20663699
NM_001014495	chr2L	20664197	20666023
NM_001014496	chr2L	21165220	21180606
NM_001014497	chr2L	21217437	21230340
NM_001014498	chr2L	21735424	21754280
NM_001014500	chr2R	1630291	1667753
NM_001014501	chr2R	2039641	2040470
NM_001014502	chr2R	2207995	2210640
NM_001014503	chr2R	2657859	2662436
NM_001014504	chr2R	2696209	2700340
NM_001014505	chr2R	2702516	2704721
NM_001014506	chr2R	2702520	2704672
NM_001014507	chr2R	3225886	3232240
NM_001014508	chr2R	3223186	3232240
NM_001014509	chr2R	3220560	3232240
NM_001014510	chr2R	3219300	3232240
NM_001014511	chr2R	3223186	3232240
NM_001014512	chr2R	3225947	3232240
NM_001014513	chr2R	3303075	3309307
NM_001014514	chr2R	3779655	3798532
NM_001014517	chr2R	5077661	5130120
NM_001014518	chr2R	5124256	5130120
NM_001014519	chr2R	5103280	5130120
NM_001014520	chr2R	5077661	5130120
NM_001014521	chr2R	6753199	6757854
NM_001014522	chr2R	7591651	7592611
NM_001014523	chr2R	7774452	7780617
NM_001014524	chr2R	7847729	7862456
NM_001014525	chr2R	7847986	7859383
NM_001014526	chr2R	7842885	7862456
NM_001014527	chr2R	9147142	9152683
NM_001014528	chr2R	9514644	9515769
NM_001014529	chr2R	9516068	9517954
NM_001014530	chr2R	11090463	11091238
NM_001014531	chr2R	11091965	11092690
NM_001014532	chr2R	11373068	11373398
NM_001014533	chr2R	11399990	11400554
NM_001014534	chr2R	13646458	13648095
NM_001014535	chr2R	13711289	13718454
NM_001014536	chr2R	13733202	13754560
NM_001014537	chr2R	13733211	13754079
NM_001014538	chr2R	13756991	13771193
NM_001014539	chr2R	14063987	14069317
NM_001014540	chr2R	14056971	14062211
NM_001014541	chr2R	14069002	14071095
NM_001014542	chr2R	14056971	14062211
NM_001014545	chr2R	18428262	18446049
NM_001014546	chr2R	18539389	18542173
NM_001014547	chr2R	18551643	18554751
NM_001014548	chr2R	18571363	18576809
NM_001014549	chr2R	18731613	18742176
NM_001014550	chr2R	18925697	18926254
NM_001014551	chr2R	19243534	19244046
NM_001014552	chr2R	19330046	19350900
NM_001014553	chr2R	19330046	19350900
NM_001014554	chr2R	19426754	19438747
NM_001014555	chr3L	874164	886801
NM_001014556	chr3L	2999684	3004276
NM_001014557	chr3L	3694660	3701627
NM_001014558	chr3L	3901856	3903006
NM_001014559	chr3L	3905443	3916822
NM_001014560	chr3L	3903977	3916822
NM_001014561	chr3L	4126172	4157771
NM_001014562	chr3L	4126172	4157771
NM_001014563	chr3L	4126172	4157771
NM_001014564	chr3L	4126172	4157771
NM_001014565	chr3L	5328005	5331364
NM_001014566	chr3L	5412824	5415854
NM_001014567	chr3L	5413747	5416061
NM_001014568	chr3L	5414371	5415854
NM_001014569	chr3L	5410977	5416061
NM_001014570	chr3L	5619930	5624366
NM_001014571	chr3L	6593919	6622472
NM_001014572	chr3L	6634314	6642526
NM_001014573	chr3L	7258803	7260561
NM_001014574	chr3L	7261402	7266180
NM_001014575	chr3L	7261402	7266180
NM_001014576	chr3L	7261402	7266180
NM_001014577	chr3L	8109830	8115152
NM_001014578	chr3L	8443784	8451524
NM_001014579	chr3L	8535804	8536791
NM_001014580	chr3L	8535629	8536791
NM_001014581	chr3L	10566204	10585204
NM_001014582	chr3L	11837994	11842966
NM_001014583	chr3L	13424382	13430349
NM_001014584	chr3L	13949221	13954407
NM_001014585	chr3L	15157459	15160993
NM_001014586	chr3L	15740299	15745456
NM_001014587	chr3L	15740299	15748865
NM_001014588	chr3L	15927543	15928877
NM_001014589	chr3L	16371076	16376776
NM_001014590	chr3L	16889395	16907540
NM_001014591	chr3L	18770389	18772717
NM_001014592	chr3L	19674111	19677319
NM_001014593	chr3L	20167148	20183985
NM_001014594	chr3L	20167148	20183383
NM_001014595	chr3L	20167131	20184773
NM_001014596	chr3L	20167131	20184773
NM_001014597	chr3L	20174630	20184773
NM_001014598	chr3L	20172412	20184773
NM_001014599	chr3L	20617418	20620334
NM_001014600	chr3L	21948379	21956675
NM_001014601	chr3L	22073689	22079362
NM_001014602	chr3R	191140	200699
NM_001014603	chr3R	194040	200699
NM_001014604	chr3R	218373	226021
NM_001014605	chr3R	773005	776432
NM_001014606	chr3R	1210953	1212550
NM_001014607	chr3R	1257314	1258701
NM_001014608	chr3R	1258992	1259881
NM_001014609	chr3R	3011627	3013207
NM_001014610	chr3R	3011627	3016689
NM_001014611	chr3R	15915100	15916614
NM_001014612	chr3R	15738330	15739345
NM_001014613	chr3R	14904661	14962654
NM_001014614	chr3R	14833396	14839936
NM_001014615	chr3R	14837715	14839936
NM_001014616	chr3R	14028790	14033494
NM_001014617	chr3R	12570741	12585197
NM_001014618	chr3R	12272642	12278005
NM_001014619	chr3R	11942735	11948439
NM_001014620	chr3R	11500462	11502901
NM_001014621	chr3R	11343039	11361425
NM_001014622	chr3R	10783420	10830653
NM_001014623	chr3R	10817460	10828221
NM_001014624	chr3R	10813297	10828221
NM_001014625	chr3R	10783414	10830653
NM_001014626	chr3R	9337589	9367014
NM_001014627	chr3R	9337589	9350578
NM_001014628	chr3R	9341943	9366984
NM_001014629	chr3R	8573302	8592372
NM_001014630	chr3R	7755625	7789262
NM_001014631	chr3R	7694599	7697602
NM_001014632	chr3R	7654289	7733466
NM_001014633	chr3R	7400225	7403863
NM_001014634	chr3R	7400225	7403863
NM_001014635	chr3R	7400225	7403863
NM_001014636	chr3R	7400225	7403863
NM_001014637	chr3R	7400225	7403863
NM_001014638	chr3R	7156042	7157531
NM_001014639	chr3R	6967763	6968168
NM_001014640	chr3R	6899537	6903823
NM_001014641	chr3R	5887634	5922696
NM_001014642	chr3R	5265397	5272966
NM_001014643	chr3R	5093231	5107505
NM_001014644	chr3R	4115697	4122515
NM_001014645	chr3R	18245451	18250395
NM_001014646	chr3R	19458925	19476557
NM_001014647	chr3R	19909667	19929761
NM_001014648	chr3R	19909912	19929761
NM_001014649	chr3R	19911267	19929761
NM_001014650	chr3R	19909667	19929761
NM_001014651	chr3R	20336840	20369031
NM_001014652	chr3R	20336840	20369031
NM_001014653	chr3R	20336840	20369031
NM_001014654	chr3R	20336840	20369031
NM_001014655	chr3R	20336840	20369031
NM_001014656	chr3R	20336840	20369031
NM_001014657	chr3R	20336840	20369031
NM_001014658	chr3R	20336840	20369031
NM_001014659	chr3R	20336840	20369031
NM_001014660	chr3R	20336840	20369031
NM_001014661	chr3R	20336840	20369031
NM_001014662	chr3R	20336840	20369031
NM_001014663	chr3R	20336840	20369031
NM_001014664	chr3R	20336840	20369031
NM_001014665	chr3R	21278362	21280526
NM_001014666	chr3R	21278362	21280502
NM_001014667	chr3R	21278362	21280502
NM_001014668	chr3R	21656593	21672262
NM_001014669	chr3R	22196674	22235210
NM_001014670	chr3L	21933222	21933421
NM_001014671	chr3R	22529417	22532520
NM_001014672	chr3R	22529920	22532520
NM_001014673	chr3R	22529417	22532520
NM_001014674	chr3R	22529417	22532520
NM_001014675	chr3R	22529417	22532520
NM_001014676	chr3R	22529417	22532520
NM_001014677	chr3R	22529417	22532520
NM_001014678	chr3R	24401152	24409657
NM_001014679	chr3R	24407102	24409657
NM_001014680	chr3R	24397396	24409657
NM_001014681	chr3R	24407102	24409657
NM_001014682	chr3R	24398254	24409657
NM_001014683	chr3R	24956201	24985551
NM_001014684	chr3R	25509630	25510973
NM_001014706	chrX	103713	104263
NM_001014707	chrX	105981	117695
NM_001014708	chrX	105981	117695
NM_001014709	chrX	105981	117695
NM_001014710	chrX	105981	117695
NM_001014711	chrX	105981	117695
NM_001014712	chrX	105981	117695
NM_001014713	chrX	305278	308358
NM_001014714	chrX	1042680	1049666
NM_001014715	chrX	1042680	1049659
NM_001014716	chrX	1042680	1052783
NM_001014719	chrX	2705120	2707540
NM_001014720	chrX	3244730	3260829
NM_001014723	chrX	3568860	3595026
NM_001014724	chrX	3568860	3595026
NM_001014725	chrX	4533874	4537509
NM_001014726	chrX	4533874	4537843
NM_001014727	chrX	6780104	6798964
NM_001014728	chrX	7589616	7606112
NM_001014729	chrX	7849828	7881634
NM_001014730	chrX	7883385	7884006
NM_001014731	chrX	9002544	9004992
NM_001014732	chrX	9106064	9138490
NM_001014733	chrX	9106064	9138490
NM_001014734	chrX	9106064	9138490
NM_001014735	chrX	9106064	9138490
NM_001014736	chrX	10044802	10075011
NM_001014737	chrX	10345337	10353901
NM_001014738	chrX	10345337	10353901
NM_001014739	chrX	10345337	10353901
NM_001014740	chrX	10451944	10457794
NM_001014741	chrX	10451944	10457794
NM_001014742	chrX	11736480	11745258
NM_001014743	chrX	11765507	11792120
NM_001014744	chrX	11765507	11792120
NM_001014746	chrX	12482707	12485217
NM_001014748	chrX	12880024	12882118
NM_001014750	chrX	13822032	13842759
NM_001014752	chrX	14992759	15001437
NM_001014753	chrX	14992759	15001437
NM_001014754	chrX	14992900	14996530
NM_001014755	chrX	14993157	14996530
NM_001014756	chrX	14992759	14996530
NM_001014757	chrX	15310397	15321075
NM_001014758	chrX	15310397	15321075
NM_001014760	chrX	15310397	15321075
NM_001015108	chr2L	20984913	20985083
NM_001015113	chr3L	22538583	22538817
NM_001015120	chr3L	13818523	13819057
NM_001015130	chr3R	23679369	23679452
NM_001015135	chr2L	21880567	21881111
NM_001015140	chr3R	38261	39203
NM_001015141	chr2R	5900	6925
NM_001015148	chr2L	21103188	21103663
NM_001015154	chr3R	467481	467615
NM_001015163	chr3R	66202	66547
NM_001015169	chr2R	1422129	1422352
NM_001015171	chr2L	21084904	21085330
NM_001015204	chr2L	21014048	21014277
NM_001015219	chr2L	21813863	21880934
NM_001015225	chr2R	1454336	1456685
NM_001015226	chr2R	1454336	1456517
NM_001015268	chrX	3848593	3851408
NM_001015269	chrX	3848593	3851417
NM_001015275	chr3R	16809919	16810127
NM_001015294	chrX	16584244	16584319
NM_001015298	chr2R	115297	115376
NM_001015323	chr3R	2614301	2615775
NM_001015324	chr3R	2614301	2615775
NM_001015325	chr3R	2614301	2615775
NM_001015326	chr3R	2614301	2615775
NM_001015327	chr2R	5808871	5809182
NM_001015329	chr2R	393006	393274
NM_001015331	chrX	3145162	3145721
NM_001015348	chr2L	21259786	21259827
NM_001015355	chr3R	24060090	24060517
NM_001015388	chr2L	21252036	21252203
NM_001015404	chr3R	1415367	1415502
NM_001015503	chr3R	21506845	21507000
NM_001031861	chrX	45866	69900
NM_001031865	chrX	1691435	1708571
NM_001031868	chrX	1960507	1962564
NM_001031869	chrX	4889835	4891831
NM_001031870	chrX	4889835	4891057
NM_001031877	chrX	5160629	5161625
NM_001031884	chrX	5301633	5303864
NM_001031885	chrX	5291549	5303864
NM_001031886	chr2L	18306953	18612670
NM_001031887	chr3R	15646384	15966887
NM_001031888	chrX	5291549	5303864
NM_001031889	chr2L	18306953	18612670
NM_001031890	chrX	5483832	5532950
NM_001031893	chrX	5483832	5532950
NM_001031894	chrX	5491210	5532950
NM_001031895	chrX	5491210	5532950
NM_001031896	chrX	9752110	9752843
NM_001031897	chrX	13213447	13218276
NM_001031898	chrX	13213447	13218276
NM_001031907	chrX	15153815	15155149
NM_001031908	chrX	15153815	15155149
NM_001031909	chrX	15310397	15321075
NM_001031910	chrX	16122780	16135254
NM_001031911	chrX	16122780	16135254
NM_001031912	chrX	16344576	16345905
NM_001031913	chrX	16344576	16345846
NM_001031914	chrX	16344576	16345846
NM_001031915	chrX	16344576	16345905
NM_001031916	chrX	16374008	16379944
NM_001031917	chrX	16368894	16379944
NM_001031918	chrX	16368894	16379944
NM_001031919	chr3L	183055	185008
NM_001031920	chr3L	184351	185008
NM_001031921	chr3L	849763	853799
NM_001031922	chr3L	851668	853799
NM_001031923	chr3L	849763	853799
NM_001031924	chr3L	849763	853799
NM_001031925	chr3L	849763	853799
NM_001031926	chr3L	1187387	1188227
NM_001031927	chr3L	1187387	1188222
NM_001031928	chr3L	1187387	1188227
NM_001031929	chr3L	1187387	1188222
NM_001031930	chr3L	1187387	1188227
NM_001031931	chr3L	1187387	1188227
NM_001031932	chr3L	1215531	1226058
NM_001031933	chr3L	2020080	2052747
NM_001031934	chr3L	3571830	3573331
NM_001031935	chr3L	3573514	3575447
NM_001031936	chr3L	3806789	3809769
NM_001031937	chr3L	4085971	4086651
NM_001031938	chr3L	5284898	5287326
NM_001031939	chr3L	5284898	5287326
NM_001031940	chr3L	5284898	5287326
NM_001031941	chr3L	5284898	5287326
NM_001031942	chr3L	5285090	5287326
NM_001031943	chr3L	8759354	8760270
NM_001031944	chr3L	8758346	8760270
NM_001031945	chr3L	8758346	8760270
NM_001031946	chr3L	8758346	8758990
NM_001031947	chr3L	8829573	8829782
NM_001031948	chr3L	8894792	8895442
NM_001031949	chr3L	8895592	8896195
NM_001031950	chr3L	8897327	8898331
NM_001031951	chr3L	9015147	9024344
NM_001031952	chr3L	10897314	10898873
NM_001031953	chr3L	10897314	10898873
NM_001031954	chr3L	11860718	11861388
NM_001031955	chr3L	14845432	14846689
NM_001031956	chr3L	14845432	14846689
NM_001031957	chr3L	15498248	15498908
NM_001031958	chr3L	15499497	15500141
NM_001031959	chr3L	15524372	15524973
NM_001031960	chr3L	15525636	15526348
NM_001031961	chr3L	15527144	15527734
NM_001031962	chr3L	15528131	15528825
NM_001031963	chr3L	17051995	17052654
NM_001031964	chr3L	17810104	17812475
NM_001031965	chr3L	18537071	18537765
NM_001031966	chrX	11941332	11941917
NM_001031967	chr3L	19286082	19302881
NM_001031968	chr3L	20103442	20104150
NM_001031969	chr3L	21922445	21923039
NM_001031970	chr3L	21923111	21923764
NM_001031971	chr3L	21924070	21924548
NM_001031972	chr3L	21924727	21925318
NM_001031973	chr3L	21925465	21926080
NM_001031974	chr3L	21926189	21926782
NM_001031975	chr3L	21928532	21929818
NM_001031976	chr3R	566717	567373
NM_001031977	chr3R	1122357	1171010
NM_001031978	chr3R	1122357	1148768
NM_001031979	chr3R	17227023	17227620
NM_001031980	chr3R	17192244	17195525
NM_001031981	chr3R	17184139	17187954
NM_001031982	chr3R	17186318	17187865
NM_001031983	chr3R	17184139	17187954
NM_001031984	chr3R	16686867	16692178
NM_001031985	chr3R	16673783	16692178
NM_001031986	chr3R	16673783	16685844
NM_001031987	chr3R	16673783	16692178
NM_001031988	chr3R	16133459	16136483
NM_001031989	chr3R	16133459	16136483
NM_001031990	chr3R	16133459	16152975
NM_001031991	chr3R	16133459	16152975
NM_001031992	chr3R	16135241	16136483
NM_001031993	chr3R	16135241	16136483
NM_001031994	chr3R	15922542	15923223
NM_001031995	chr3R	15486338	15486963
NM_001031996	chr3R	15484561	15485197
NM_001031997	chr3R	15481785	15482496
NM_001031998	chr3R	15480814	15481487
NM_001031999	chr3R	14929897	14960825
NM_001032000	chr3R	14840121	14851127
NM_001032001	chr3R	14847304	14851127
NM_001032002	chr3R	14840121	14851127
NM_001032004	chr3R	14007029	14010451
NM_001032005	chr3R	14003040	14010451
NM_001032006	chr3R	14008043	14010451
NM_001032007	chr3R	14007036	14010451
NM_001032008	chr3R	14003040	14010451
NM_001032009	chr3R	14003040	14006267
NM_001032010	chr3R	14003040	14006267
NM_001032011	chr3R	13165986	13167836
NM_001032012	chr3R	13168769	13171073
NM_001032013	chr3R	12696675	12697262
NM_001032014	chr3R	11898238	11899958
NM_001032015	chr3R	11899106	11900154
NM_001032016	chr3R	11898238	11900154
NM_001032017	chr3R	11898238	11900154
NM_001032018	chr3R	11898238	11899958
NM_001032019	chr2R	12911224	13177546
NM_001032020	chr3R	7489848	7490938
NM_001032021	chr3R	6624558	6624928
NM_001032022	chr3R	6491995	6496858
NM_001032023	chr3R	6491995	6503226
NM_001032028	chr3R	5596295	5602451
NM_001032029	chr3R	5596295	5599160
NM_001032030	chr3R	5599278	5602425
NM_001032031	chr3R	5596295	5602451
NM_001032032	chr3R	17691754	17726729
NM_001032033	chr3R	19814933	19820712
NM_001032034	chr3R	19814071	19820506
NM_001032035	chr3R	19814071	19820506
NM_001032036	chr3R	19814933	19820712
NM_001032037	chr3R	19814071	19820506
NM_001032038	chr3R	20503586	20504036
NM_001032039	chr3R	20755219	20758159
NM_001032040	chr3R	20923253	20924756
NM_001032041	chr3R	20923420	20924756
NM_001032042	chr3R	26506150	26506770
NM_001032043	chr3R	26516162	26516874
NM_001032044	chr2L	160910	161569
NM_001032045	chr2L	1314592	1315295
NM_001032046	chr2L	1316609	1317300
NM_001032047	chr2L	1913286	1914822
NM_001032048	chr2L	2084265	2090494
NM_001032049	chr2L	2181090	2185069
NM_001032050	chr2L	2720627	2721907
NM_001032051	chr2L	4930902	5002926
NM_001032052	chr2L	4959507	4983569
NM_001032053	chr2L	4930902	4967910
NM_001032055	chr2L	8151601	8155625
NM_001032056	chr2L	8151559	8155625
NM_001032059	chr2L	8224409	8228446
NM_001032060	chr2L	8223482	8228446
NM_001032061	chr2L	8224388	8228446
NM_001032062	chr2L	8719568	8723497
NM_001032063	chr2L	8719568	8722013
NM_001032064	chr2L	9216751	9217375
NM_001032065	chr2L	10193449	10195410
NM_001032066	chr2L	10193449	10195410
NM_001032067	chr2L	10610329	10645323
NM_001032068	chr2L	10610329	10645323
NM_001032069	chr2L	10610329	10645323
NM_001032070	chr2L	10610329	10645323
NM_001032071	chr2L	10610329	10639978
NM_001032072	chr2L	10610329	10645461
NM_001032073	chr2L	10610329	10646199
NM_001032074	chr2L	10610329	10645323
NM_001032075	chr2L	10610329	10645323
NM_001032076	chr2L	11058659	11071400
NM_001032077	chr2L	11081627	11083447
NM_001032078	chr2L	11081935	11083447
NM_001032079	chr2L	11081627	11083447
NM_001032080	chr2L	11058659	11071400
NM_001032081	chr2L	11081755	11083447
NM_001032082	chr2L	11333828	11336148
NM_001032083	chr2L	11398559	11398886
NM_001032084	chr2L	13301111	13301785
NM_001032085	chr2L	13302287	13302888
NM_001032086	chr2L	13303229	13303851
NM_001032087	chr2L	13304318	13304904
NM_001032088	chr2L	13305308	13305839
NM_001032089	chr2L	13306076	13306589
NM_001032090	chr2L	13496271	13505182
NM_001032091	chr2L	13592572	13594220
NM_001032092	chr2L	13592572	13594220
NM_001032093	chr2L	13760972	13770306
NM_001032094	chr2L	14273388	14274085
NM_001032095	chr2L	14372415	14374248
NM_001032096	chr2L	14372415	14374248
NM_001032097	chr2L	14373109	14375735
NM_001032098	chr2L	14372415	14375735
NM_001032099	chr2L	14373109	14374248
NM_001032101	chr2L	14373109	14375735
NM_001032102	chr2L	14806135	14806712
NM_001032103	chr2L	14817032	14817313
NM_001032104	chr2L	14986525	14993394
NM_001032105	chr2L	17138096	17138809
NM_001032106	chr2L	17337913	17418989
NM_001032107	chr2L	17337913	17418989
NM_001032108	chr2L	17337913	17418989
NM_001032109	chr2L	17337913	17418989
NM_001032110	chr2L	19255959	19263682
NM_001032217	chr2L	21150679	21153889
NM_001032222	chr2R	1334329	1335040
NM_001032223	chr2R	1724762	1725513
NM_001032224	chr2R	1837324	1839272
NM_001032225	chr2R	3934152	3934661
NM_001032226	chr2R	3991425	3992089
NM_001032227	chr2R	3991427	3992083
NM_001032228	chr2R	4271684	4272269
NM_001032229	chr2R	5037566	5050459
NM_001032230	chr2R	5360601	5361894
NM_001032231	chr2R	5357017	5361894
NM_001032232	chr2R	5357017	5361894
NM_001032233	chr2R	5796913	5799015
NM_001032234	chr2R	6768921	6769534
NM_001032235	chr2R	6769862	6770528
NM_001032236	chr2R	6802242	6817730
NM_001032237	chr2R	6802242	6817730
NM_001032238	chr2R	6916477	6917087
NM_001032239	chr2R	6933276	6933951
NM_001032240	chr2R	7005000	7005767
NM_001032241	chr2R	7006478	7008487
NM_001032242	chr2R	7006478	7008487
NM_001032243	chr2R	7334721	7335439
NM_001032244	chr2R	7518341	7531310
NM_001032245	chr2R	8191501	8193490
NM_001032246	chr2R	8276650	8277685
NM_001032247	chr2R	8276324	8277685
NM_001032248	chr2R	8276621	8277685
NM_001032249	chr2R	10385944	10439885
NM_001032250	chr2R	10385944	10439885
NM_001032251	chr2R	10771645	10775323
NM_001032252	chr2R	11035447	11037547
NM_001032253	chr2R	11035224	11039801
NM_001032254	chr2R	11035221	11037553
NM_001032255	chr2R	11037499	11039801
NM_001032256	chr2R	11037587	11039801
NM_001032257	chr2R	11035224	11039801
NM_001032258	chr2R	11620420	11624369
NM_001032259	chr2R	11620416	11621126
NM_001032260	chr2R	11620416	11621126
NM_001032261	chr2R	11620416	11621087
NM_001032263	chr2R	11620420	11624369
NM_001032264	chr2R	12130650	12132735
NM_001032265	chr2R	12126859	12132735
NM_001032266	chr2R	12126859	12132735
NM_001032267	chr2R	13232116	13232713
NM_001032268	chr2R	14118473	14222744
NM_001032269	chr2R	14118883	14222744
NM_001032270	chr2R	15096309	15098036
NM_001032271	chr2R	15096309	15098036
NM_001032272	chr2R	15191718	15193074
NM_001032273	chr2R	15191718	15193074
NM_001032274	chr2R	15492041	15492875
NM_001032275	chr2R	15814917	15818946
NM_001032276	chr2R	18059432	18060289
NM_001032277	chr2R	19576604	19577963
NM_001032399	chr2L	2295696	2314921
NM_001032400	chr2R	18207603	18223789
NM_001032401	chr3L	14380271	14386142
NM_001032402	chr3L	14380271	14398479
NM_001032403	chr3R	10939729	10968290
NM_001032404	chr3R	10964493	10968670
NM_001032405	chr3R	25288043	25291862
NM_001032406	chr3R	25280303	25291862
NM_001032407	chr3R	25270753	25291862
NM_001032408	chr3R	19895923	19903719
NM_001038709	chr2L	5902880	6077930
NM_001038721	chr2L	13930430	13939413
NM_001038722	chr2L	13930430	13939413
NM_001038723	chr2L	13930430	13939413
NM_001038724	chr2L	13930430	13939413
NM_001038725	chr2L	13930430	13939413
NM_001038726	chrX	45866	69900
NM_001038727	chrX	316641	318937
NM_001038728	chrX	316641	318506
NM_001038729	chrX	433054	434583
NM_001038730	chrX	655489	659902
NM_001038732	chrX	1176812	1185780
NM_001038733	chrX	1267092	1267963
NM_001038734	chr2R	10088902	10399984
NM_001038735	chrX	1358226	1361007
NM_001038736	chrX	1505391	1507187
NM_001038737	chrX	1563255	1563650
NM_001038738	chrX	1660427	1662989
NM_001038740	chr2R	10391794	10399985
NM_001038741	chr2R	13561610	13900997
NM_001038742	chr2L	1105474	1389586
NM_001038743	chr2R	15224272	15547850
NM_001038745	chrX	4686217	4687501
NM_001038747	chr3R	17054770	17793876
NM_001038748	chrX	6656167	6658293
NM_001038749	chrX	7498725	7499772
NM_001038751	chrX	8538574	8539332
NM_001038752	chrX	10172225	10173776
NM_001038753	chrX	10463473	10464372
NM_001038754	chrX	10824281	10824858
NM_001038755	chrX	11368782	11372020
NM_001038756	chrX	11579563	11580205
NM_001038758	chrX	12431920	12643762
NM_001038759	chrX	12571746	12572297
NM_001038760	chrX	12742166	12745974
NM_001038763	chrX	13384083	13387178
NM_001038767	chrX	16436407	16438673
NM_001038768	chrX	16709160	16712898
NM_001038769	chrX	16709258	16712514
NM_001038770	chrX	16709258	16714296
NM_001038772	chr2L	117698	121265
NM_001038773	chr2L	117698	121265
NM_001038774	chr2L	117698	121265
NM_001038775	chr2L	117698	121265
NM_001038776	chr2L	123310	130035
NM_001038777	chr2L	347212	348275
NM_001038778	chr2L	823473	823701
NM_001038779	chr2L	1070022	1072898
NM_001038780	chr2L	1123736	1130232
NM_001038781	chr2L	1123736	1128346
NM_001038782	chr2L	2223217	2224078
NM_001038783	chr2L	3447380	3460162
NM_001038784	chr2L	4809743	4810605
NM_001038789	chr2L	5510264	5511465
NM_001038790	chr2L	5819760	5822934
NM_001038791	chr2L	6412299	6417202
NM_001038792	chr2L	7444398	7456895
NM_001038793	chr2L	7788657	7789386
NM_001038794	chr2L	7799374	7800136
NM_001038795	chr2L	7896455	7903533
NM_001038796	chr2L	8149251	8150150
NM_001038797	chr2L	9550073	9551979
NM_001038798	chr2L	9552042	9553964
NM_001038799	chr2L	9596580	9670538
NM_001038800	chr2L	9698473	9702196
NM_001038801	chr2L	9698473	9702196
NM_001038802	chr2L	9758240	9759406
NM_001038803	chr2L	9917228	9919818
NM_001038804	chr2L	10081530	10082820
NM_001038805	chr2L	10244288	10246362
NM_001038806	chr2L	10292084	10293788
NM_001038807	chr2L	10650894	10652209
NM_001038808	chr2L	10650894	10653473
NM_001038809	chr2L	10650894	10653473
NM_001038810	chr2L	10655229	10658720
NM_001038811	chr2L	11867802	11870988
NM_001038812	chr2L	12208727	12209905
NM_001038813	chr2L	12707281	12711530
NM_001038814	chr2L	13176410	13179405
NM_001038815	chr2L	13668139	13708640
NM_001038816	chr2L	13723096	13723518
NM_001038817	chr2L	13927844	13977360
NM_001038818	chr2L	13927844	13977360
NM_001038819	chr2L	14558609	14565262
NM_001038820	chr2L	15012988	15018943
NM_001038821	chr2L	15012988	15019398
NM_001038822	chr2L	15012988	15018943
NM_001038823	chr2L	15017354	15019398
NM_001038824	chr2L	19082174	19105273
NM_001038825	chr2L	19394285	19397602
NM_001038826	chr2L	19394285	19397881
NM_001038827	chr2L	19620863	19621702
NM_001038828	chr2L	19816083	19816291
NM_001038829	chr2L	19815337	19816021
NM_001038830	chr2L	19820863	19822373
NM_001038831	chr2L	19825590	19833096
NM_001038832	chr2L	19825590	19835989
NM_001038833	chr2L	19835329	19839060
NM_001038834	chr2L	19838003	19843283
NM_001038835	chr2L	19847838	19849901
NM_001038836	chr2L	19847926	19848354
NM_001038837	chr2L	19856240	19858154
NM_001038838	chr2L	19859366	19863640
NM_001038840	chr2L	20060349	20060692
NM_001038841	chr2L	20911462	20913274
NM_001038842	chr2L	21138684	21144164
NM_001038843	chr2L	21138684	21144139
NM_001038844	chr2L	21578451	21580553
NM_001038847	chr2R	11582818	11583817
NM_001038848	chr2R	4345663	4346226
NM_001038849	chr2R	4945408	4951979
NM_001038850	chr2R	5803081	5805725
NM_001038853	chr2R	6693237	6693786
NM_001038854	chr2R	7263055	7270311
NM_001038855	chr2R	7774452	7784619
NM_001038856	chr2R	8929890	8948074
NM_001038857	chr2R	8940446	8948074
NM_001038858	chr2R	8935319	8948074
NM_001038859	chr2L	10825832	11338930
NM_001038860	chr2R	10314367	10315396
NM_001038861	chr2R	10446449	10448034
NM_001038862	chr2R	10978302	10982042
NM_001038863	chr2R	11019357	11051022
NM_001038864	chr2R	11194081	11196050
NM_001038865	chr2R	12402348	12409134
NM_001038866	chr2R	12401173	12409134
NM_001038867	chr2R	12599755	12613700
NM_001038868	chr2R	12674137	12674826
NM_001038869	chr2R	12804560	12812548
NM_001038870	chr2R	13342547	13343242
NM_001038871	chr2R	13361368	13362427
NM_001038872	chr2R	13930932	13933346
NM_001038873	chr2R	15412024	15412228
NM_001038874	chr2R	16353924	16354822
NM_001038875	chr2R	16494717	16499127
NM_001038876	chr2R	16527014	16530797
NM_001038877	chr2R	17151100	17151763
NM_001038878	chr2R	17517365	17519373
NM_001038879	chr2R	18325877	18328263
NM_001038880	chr2R	18497219	18499503
NM_001038882	chr2R	18881308	18904373
NM_001038883	chr2R	19041761	19072876
NM_001038884	chr2R	19209649	19211092
NM_001038885	chr2R	19281027	19282522
NM_001038886	chr2R	19491215	19493059
NM_001038888	chr3L	197814	200754
NM_001038889	chr2R	8615385	8617234
NM_001038890	chr3L	538652	539959
NM_001038891	chr3L	540052	541327
NM_001038892	chr3L	540052	541327
NM_001038893	chr3L	824269	824993
NM_001038894	chr2L	6450930	6451308
NM_001038895	chr3L	833515	834112
NM_001038896	chr3L	930870	931464
NM_001038897	chr3L	1111784	1113603
NM_001038898	chr3L	2499611	2500615
NM_001038900	chr3L	3823805	3825104
NM_001038901	chr3L	4633717	4634429
NM_001038902	chr3L	5418933	5438676
NM_001038904	chr3L	6572610	6574392
NM_001038906	chr3L	7805249	7809383
NM_001038908	chr3L	9195152	9211178
NM_001038909	chr3L	9209349	9211178
NM_001038910	chr3L	10018214	10018708
NM_001038911	chr3L	10331889	10332523
NM_001038912	chr3L	10495808	10496412
NM_001038913	chr3L	12130735	12132238
NM_001038914	chr3L	12201461	12202136
NM_001038916	chr3L	12899442	12908002
NM_001038917	chr3L	13573793	13581597
NM_001038918	chr3L	13554150	13581597
NM_001038919	chr3L	13568681	13581597
NM_001038920	chr3L	13539762	13581597
NM_001038921	chr3L	13577155	13581597
NM_001038922	chr3L	13539762	13580825
NM_001038923	chr3L	13880696	13881404
NM_001038924	chr3L	14076280	14081398
NM_001038925	chr3L	14076280	14081398
NM_001038926	chr2L	4708989	4736115
NM_001038927	chr3L	14635349	14642215
NM_001038928	chr3L	14860411	14861251
NM_001038929	chr3L	14862018	14862900
NM_001038930	chr3L	14863045	14863503
NM_001038932	chr3L	14868062	14869076
NM_001038933	chr3L	15018905	15021501
NM_001038934	chr3L	15189598	15237810
NM_001038935	chr3L	15189598	15237810
NM_001038936	chr3L	15189598	15237810
NM_001038937	chr3L	15202017	15237810
NM_001038938	chr3L	15415686	15416562
NM_001038939	chr3L	16374237	16376776
NM_001038940	chr3L	17191199	17192725
NM_001038941	chr3L	17904599	17922168
NM_001038942	chr3L	17904599	17906264
NM_001038943	chr3L	17904599	17922168
NM_001038944	chr3L	19102943	19107268
NM_001038945	chr3L	19741192	19743094
NM_001038946	chr3L	19739372	19743094
NM_001038947	chr3L	20332367	20336181
NM_001038948	chr3L	22363801	22364353
NM_001038949	chr3R	106666	111003
NM_001038950	chr3R	3290425	3290842
NM_001038951	chr3R	16010340	16012246
NM_001038952	chr3R	15551493	15611121
NM_001038953	chr3R	13194412	13195466
NM_001038954	chr3R	13081553	13085211
NM_001038955	chr3R	13081553	13085330
NM_001038956	chr3R	13081553	13085064
NM_001038957	chr3R	13081553	13085330
NM_001038958	chr3R	13081553	13084862
NM_001038959	chr3R	13088511	13089037
NM_001038960	chr3R	13041165	13049526
NM_001038961	chr3R	12313373	12315014
NM_001038962	chr3R	12205067	12205416
NM_001038963	chr3R	12143404	12150149
NM_001038964	chr3R	11896222	11897284
NM_001038965	chr2R	8275408	8391124
NM_001038966	chr3R	10911163	10938514
NM_001038967	chr3R	9463810	9468924
NM_001038968	chr3R	9445222	9446250
NM_001038969	chr3R	9195557	9200375
NM_001038970	chr3R	8241824	8242395
NM_001038971	chr3R	8231740	8233841
NM_001038972	chr3R	5887634	5922696
NM_001038973	chr3R	5061669	5062432
NM_001038974	chr3R	17375575	17377408
NM_001038975	chr3R	18130836	18151329
NM_001038976	chr3R	18764586	18778781
NM_001038977	chr3R	20479735	20483462
NM_001038978	chr3R	20719107	20719632
NM_001038979	chr3R	20759658	20764976
NM_001038980	chr3R	21600581	21603238
NM_001038981	chr3R	22028027	22034452
NM_001038982	chr3R	21990213	22034452
NM_001038983	chr3R	22855840	22858504
NM_001038984	chr3R	23261009	23264752
NM_001038985	chr3R	24164870	24166206
NM_001038986	chr3R	13328325	13329072
NM_001038987	chr3R	13328325	13329072
NM_001038988	chr3R	25979761	25981792
NM_001038989	chr3R	27149836	27150196
NM_001042785	chr3L	6098237	6098973
NM_001042786	chr3L	6098237	6098973
NM_001042789	chrX	387794	394841
NM_001042793	chrX	1581250	1584914
NM_001042794	chr3R	26832587	26833622
NM_001042797	chrX	5454522	5460753
NM_001042798	chr3R	17054770	17421196
NM_001042799	chr2R	2449785	2451966
NM_001042800	chrX	7529799	7531959
NM_001042801	chrX	7956738	7957898
NM_001042802	chrX	7956738	7957898
NM_001042803	chrX	10385556	10641584
NM_001042804	chr2L	14793960	14799088
NM_001042805	chrX	8632648	8637789
NM_001042808	chrX	9239800	9240330
NM_001042809	chrX	9848937	9858549
NM_001042810	chr2R	12543055	12544511
NM_001042811	chrX	11542639	11547181
NM_001042812	chrX	11542639	11547181
NM_001042813	chrX	12205304	12217858
NM_001042814	chrX	12205304	12217858
NM_001042815	chr2R	19244582	19254615
NM_001042816	chr2R	19244582	19254615
NM_001042817	chrX	13028749	13030630
NM_001042818	chrX	13261498	13269122
NM_001042819	chr2L	6650666	6978161
NM_001042821	chrX	16143750	16145684
NM_001042822	chrX	16143750	16153046
NM_001042823	chrX	16820173	16820430
NM_001042824	chrX	16829960	16830086
NM_001042825	chrX	16831541	16832076
NM_001042826	chrX	16836625	16859110
NM_001042827	chrX	16868553	16871890
NM_001042828	chrX	16875068	16879991
NM_001042829	chrX	16880621	16880865
NM_001042830	chrX	16890957	16909770
NM_001042831	chrX	16910275	16921263
NM_001042832	chrX	16923460	16933031
NM_001042834	chrX	16997954	17009260
NM_001042835	chrX	17012398	17013561
NM_001042836	chrX	17012613	17014299
NM_001042837	chr3R	23801899	23803382
NM_001042838	chrX	17023246	17028836
NM_001042841	chrX	17023246	17028939
NM_001042850	chr3R	467553	467660
NM_001042856	chr2R	17989507	17989645
NM_001042857	chr2R	17989507	17989645
NM_001042861	chr2L	28979	60120
NM_001042862	chr2L	1895915	1911283
NM_001042863	chr2L	1895915	1911283
NM_001042864	chr2L	3011640	3046662
NM_001042865	chr2L	3650857	3651216
NM_001042867	chr2L	4803548	4805094
NM_001042868	chr2L	4813851	4821248
NM_001042869	chr2L	4821562	4822232
NM_001042870	chr2L	4837392	4848162
NM_001042873	chr2L	4906730	4907440
NM_001042874	chr2L	5012375	5013592
NM_001042875	chr2L	6485103	6485802
NM_001042876	chr2L	6519066	6522046
NM_001042877	chr2L	6844072	6851349
NM_001042878	chr2L	6994856	7009778
NM_001042879	chr2L	7683253	7683613
NM_001042880	chr2L	7685278	7686562
NM_001042881	chr2L	7945547	7972646
NM_001042882	chr2L	7973317	7973806
NM_001042883	chr2L	8320405	8430267
NM_001042884	chr2L	8915441	8944720
NM_001042885	chr2L	9750181	9754137
NM_001042886	chr2L	9895175	9916833
NM_001042887	chr2L	10443695	10446907
NM_001042888	chr2L	10772310	10773320
NM_001042889	chr2L	10772310	10773909
NM_001042890	chr2L	11894248	11895338
NM_001042891	chr2L	12147341	12202877
NM_001042892	chr2L	12263024	12301616
NM_001042893	chr2L	12263024	12313297
NM_001042894	chr2L	12263024	12355738
NM_001042895	chr2L	13543005	13550240
NM_001042896	chr2L	13550714	13552830
NM_001042897	chr2L	14727142	14741327
NM_001042898	chr2L	14727142	14741327
NM_001042899	chr2L	14727142	14741327
NM_001042900	chr2L	16869176	16870068
NM_001042901	chr2L	17088718	17104035
NM_001042902	chr2L	17088718	17104929
NM_001042903	chr2L	17470449	17499005
NM_001042904	chr2L	17642609	17663226
NM_001042905	chr2L	17642609	17663226
NM_001042906	chr2L	20674243	20676210
NM_001042907	chr2L	20748796	20751014
NM_001042908	chr2L	20788989	20794331
NM_001042909	chr2L	21240262	21278894
NM_001042910	chr2L	21323771	21332801
NM_001042911	chr2L	21569397	21572105
NM_001042912	chr2L	21574915	21575202
NM_001042913	chr2L	21589376	21598708
NM_001042914	chr2L	21598740	21599056
NM_001042915	chr2L	21600918	21601857
NM_001042916	chr2L	21609399	21624016
NM_001042917	chr2L	21651509	21651837
NM_001042918	chr2L	21645032	21646280
NM_001042919	chr2L	21721475	21722285
NM_001042921	chr2L	21920630	21921481
NM_001042967	chr2R	1197001	1197092
NM_001042981	chr3R	12848	14567
NM_001042982	chr3R	10548	12368
NM_001043005	chrX	3156735	3159910
NM_001043006	chr2R	44245	96777
NM_001043007	chr2R	44245	96777
NM_001043008	chr2L	19353181	19353360
NM_001043009	chr2R	1422481	1442388
NM_001043010	chr2R	1422481	1442388
NM_001043011	chr2R	1943708	1988107
NM_001043012	chr2R	1943708	1988107
NM_001043013	chr2R	1943708	1988107
NM_001043014	chr2R	1943708	1988107
NM_001043015	chr2R	1943708	1988107
NM_001043016	chr2R	1943708	1988107
NM_001043017	chr2R	1943708	1988107
NM_001043018	chr2R	1943708	1988107
NM_001043019	chr2R	1943708	1988107
NM_001043020	chr2R	1943708	1988107
NM_001043021	chr2R	1943708	1988107
NM_001043022	chr2R	1943708	1988107
NM_001043023	chr2R	1943708	1988107
NM_001043024	chr2R	1943708	1988107
NM_001043025	chr2R	1943708	1988107
NM_001043026	chr2R	1943708	1988107
NM_001043027	chr2R	1943708	1988107
NM_001043028	chr2R	1943708	1988107
NM_001043029	chr2R	1943708	1988107
NM_001043030	chr2R	1943708	1988107
NM_001043031	chr2R	1943708	1988107
NM_001043032	chr2R	1943708	1988107
NM_001043033	chr2R	1943708	1988107
NM_001043034	chr2R	1943708	1988107
NM_001043035	chr2R	1943708	1988107
NM_001043036	chr2R	1943708	1988107
NM_001043037	chr2R	1943708	1988107
NM_001043038	chr2R	1943708	1988107
NM_001043039	chr2R	1943708	1988107
NM_001043040	chr2R	1943708	1988107
NM_001043041	chr2R	1943708	1988107
NM_001043042	chr2R	1943708	1988107
NM_001043043	chr2R	1943708	1988107
NM_001043044	chr2R	1943708	1988107
NM_001043045	chr2R	1943708	1988107
NM_001043046	chr2R	1943708	1988107
NM_001043047	chr2R	1943708	1988107
NM_001043048	chr2R	1943708	1988107
NM_001043049	chr2R	1943708	1988107
NM_001043050	chr2R	1943708	1988107
NM_001043051	chr2R	1943708	1988107
NM_001043052	chr2R	1943708	1988107
NM_001043053	chr2R	1943708	1988107
NM_001043054	chr2R	1943708	1988107
NM_001043055	chr2R	1943708	1988107
NM_001043056	chr2R	1943708	1988107
NM_001043057	chr2R	1943708	1988107
NM_001043058	chr2R	1943708	1988107
NM_001043059	chr2R	1943708	1988107
NM_001043060	chr2R	1943708	1988107
NM_001043061	chr2R	1943708	1988107
NM_001043062	chr2R	1943708	1988107
NM_001043063	chr2R	1943708	1988107
NM_001043064	chr2R	1943708	1988107
NM_001043065	chr2R	1943708	1988107
NM_001043066	chr2R	1994482	1996771
NM_001043067	chr2R	2683300	2883826
NM_001043068	chr2R	3576410	3588251
NM_001043069	chr2R	3811936	3815406
NM_001043070	chr2R	4041174	4056248
NM_001043071	chr2R	5802121	5805745
NM_001043072	chr2R	6882871	6883585
NM_001043073	chr2R	6995837	6997510
NM_001043074	chr2R	6998072	7000930
NM_001043076	chr2L	18164749	18165026
NM_001043077	chr2L	18164749	18165026
NM_001043078	chr2L	18164749	18165026
NM_001043079	chr2L	18164749	18165026
NM_001043080	chr2L	18164749	18165026
NM_001043081	chr2R	9749802	9766991
NM_001043082	chr2R	9749802	9771020
NM_001043083	chr2R	9891822	9915711
NM_001043084	chr2R	9888230	9915711
NM_001043085	chr2R	9891958	9915711
NM_001043086	chr2R	10385944	10439869
NM_001043087	chr2R	10721902	10722256
NM_001043088	chr2R	11747777	11749136
NM_001043089	chr2R	11759787	11759926
NM_001043090	chr2R	12748656	12753003
NM_001043091	chr2R	12748656	12753003
NM_001043092	chr2R	12748656	12753003
NM_001043093	chr2R	12928258	12929268
NM_001043094	chr2R	13372254	13378827
NM_001043095	chr2R	13375662	13378827
NM_001043096	chr2R	14118883	14155064
NM_001043097	chr2R	14258197	14262729
NM_001043098	chr2R	15425086	15438771
NM_001043099	chr2R	15517768	15519007
NM_001043100	chr2L	19945995	19946235
NM_001043101	chr2R	17357462	17365687
NM_001043102	chr2R	18203285	18203796
NM_001043103	chr2R	18500136	18503069
NM_001043104	chr2R	18887887	18904283
NM_001043105	chr2R	19372103	19378270
NM_001043106	chr2R	19507968	19513137
NM_001043107	chr3L	152037	153927
NM_001043108	chr3L	152037	153205
NM_001043109	chr3L	152037	153927
NM_001043110	chr2R	8590727	8601743
NM_001043111	chr2R	8652871	8761038
NM_001043112	chr3L	1681205	1705905
NM_001043113	chr3L	1676049	1705905
NM_001043114	chr3L	1681205	1705905
NM_001043115	chr2R	5868015	5956220
NM_001043116	chr3L	3053593	3145991
NM_001043117	chr3L	3081894	3145991
NM_001043118	chr3L	3083656	3145991
NM_001043119	chr3L	3081894	3145991
NM_001043120	chr3L	3081894	3145991
NM_001043121	chr3L	3084121	3145991
NM_001043122	chr3L	5719134	5720038
NM_001043123	chr3L	6663918	6683061
NM_001043124	chr3L	6839406	6843733
NM_001043125	chr3L	7162605	7171597
NM_001043126	chr3L	7162605	7194207
NM_001043127	chr3L	7171327	7192162
NM_001043128	chr3L	7230849	7239337
NM_001043129	chr3L	7557159	7569524
NM_001043130	chr3L	7692609	7707324
NM_001043131	chr3L	7712138	7733485
NM_001043132	chr3L	8793657	8796201
NM_001043133	chr3L	8999796	9049527
NM_001043134	chr2L	4708989	5085566
NM_001043135	chr3L	11175803	11180580
NM_001043136	chr3L	11175803	11178310
NM_001043137	chr3L	11178704	11180528
NM_001043138	chr3L	12412189	12421484
NM_001043139	chr3L	12501819	12503898
NM_001043140	chr3L	14083952	14085061
NM_001043141	chr3L	14147850	14176877
NM_001043142	chr3L	14636514	14642215
NM_001043143	chr3L	14635349	14642215
NM_001043144	chr3L	15672684	15678882
NM_001043145	chr3L	16734365	16735360
NM_001043146	chr3L	16734474	16735360
NM_001043147	chr3L	17082478	17094338
NM_001043148	chr3L	17082478	17094338
NM_001043149	chr3L	18427893	18429045
NM_001043150	chr3L	18817641	18822033
NM_001043151	chr3L	19090098	19090734
NM_001043152	chr3L	19123298	19130558
NM_001043153	chr3L	20415175	20423702
NM_001043154	chr3L	21211671	21255725
NM_001043155	chr3L	22234717	22236152
NM_001043156	chr3L	22264401	22305733
NM_001043157	chr3L	22293030	22294154
NM_001043159	chr3L	22330715	22334581
NM_001043160	chr3L	22347390	22348999
NM_001043166	chr3L	19525753	19526822
NM_001043167	chr3L	19545290	19545647
NM_001043168	chr3L	19545290	19545647
NM_001043169	chr3L	19545290	19545647
NM_001043171	chr2L	21558772	21559069
NM_001043178	chr2R	46110	199528
NM_001043182	chr2L	21252561	21252726
NM_001043190	chr3R	118689	124492
NM_001043191	chr3R	124616	124985
NM_001043192	chr3R	142504	148657
NM_001043193	chr3R	151997	153205
NM_001043194	chr3R	233598	235803
NM_001043195	chr3R	236133	237802
NM_001043196	chr3R	248247	248839
NM_001043197	chr3R	252358	252601
NM_001043199	chr3R	282331	282545
NM_001043200	chr3R	288982	291081
NM_001043201	chr3R	296761	300753
NM_001043202	chr3R	304771	304987
NM_001043203	chr3R	336320	337199
NM_001043204	chr3R	341746	344538
NM_001043205	chr3R	347276	348549
NM_001043206	chr3R	356132	365371
NM_001043207	chr3R	381736	410702
NM_001043208	chr3R	381736	385565
NM_001043209	chr3R	409514	410318
NM_001043210	chr3R	422657	427879
NM_001043211	chr3R	777022	810489
NM_001043212	chr3R	1016681	1019811
NM_001043213	chr3R	1122357	1171010
NM_001043214	chr3R	1122357	1154536
NM_001043215	chr3R	1547508	1550640
NM_001043216	chr3R	15584305	15807795
NM_001043217	chr3R	1720955	1800148
NM_001043218	chr3R	2218125	2221156
NM_001043219	chr3R	2223853	2226369
NM_001043220	chr2R	5642529	6225771
NM_001043221	chr3R	17170296	17178085
NM_001043222	chr3L	11799325	11799454
NM_001043223	chr3R	16718126	16718801
NM_001043224	chr3R	16718126	16718609
NM_001043225	chr3R	16102424	16102904
NM_001043234	chr3R	15733458	15736569
NM_001043235	chr3R	15361008	15379079
NM_001043236	chr3R	15328951	15329677
NM_001043237	chr3R	15328951	15329677
NM_001043238	chr3R	15328097	15328759
NM_001043239	chr3R	15327667	15327883
NM_001043240	chr3R	14486857	14543265
NM_001043241	chr3R	13899887	13902714
NM_001043242	chr3R	13896872	13898461
NM_001043243	chr3R	13787063	13801675
NM_001043244	chr3R	13787818	13801675
NM_001043245	chr3R	12963047	12964441
NM_001043246	chr3R	10450047	10456161
NM_001043247	chr3R	10397667	10407623
NM_001043248	chr3R	10387402	10387676
NM_001043249	chr3R	10371046	10372860
NM_001043250	chr3R	9553417	9580911
NM_001043251	chr3R	9557336	9580911
NM_001043252	chr3R	9181522	9182674
NM_001043253	chr3R	9161931	9164547
NM_001043254	chr3R	9161931	9164644
NM_001043255	chr3R	9155458	9156095
NM_001043256	chr3R	6051902	6145860
NM_001043257	chr3R	6051236	6187083
NM_001043258	chr3R	6051902	6187083
NM_001043259	chr3R	6051236	6187083
NM_001043260	chr3R	24429630	24432024
NM_001043261	chr3R	6051236	6172675
NM_001043262	chr3R	6051236	6077782
NM_001043263	chr3R	6051236	6189946
NM_001043264	chr3R	6010150	6010644
NM_001043265	chr3R	5402826	5452111
NM_001043266	chr3R	5258886	5259637
NM_001043267	chr3R	5164618	5258680
NM_001043268	chr3R	4993022	4997502
NM_001043269	chr3R	4813524	4816113
NM_001043270	chr3R	4726853	4732945
NM_001043271	chr3R	4423847	4431550
NM_001043272	chr3R	4423847	4435889
NM_001043273	chr3R	4423847	4437109
NM_001043274	chr3R	4423847	4427950
NM_001043275	chr3R	4115697	4122515
NM_001043276	chr3R	17513234	17513899
NM_001043277	chr3R	17554978	17927684
NM_001043278	chr3R	17963687	17964416
NM_001043279	chr3R	17997416	17999104
NM_001043280	chr3R	18014854	18017534
NM_001043281	chr3R	18339851	18357644
NM_001043282	chr3R	18866553	18890084
NM_001043283	chr3R	18879483	18886252
NM_001043284	chr3R	19577582	19578800
NM_001043285	chr3R	19831830	19843178
NM_001043286	chr3R	19955750	19974676
NM_001043287	chr3R	20223657	20247063
NM_001043288	chr3R	20223657	20241533
NM_001043289	chr3R	20249865	20288383
NM_001043290	chr3R	20276219	20288383
NM_001043291	chr3R	20475448	20476030
NM_001043292	chr3R	20820001	20844434
NM_001043293	chr3R	21462046	21462496
NM_001043294	chr3R	21863737	21864623
NM_001043295	chr3R	21864932	21865866
NM_001043296	chr3L	21933222	21933422
NM_001043297	chr3R	22893758	22897144
NM_001043298	chr3R	10330406	10385086
NM_001043299	chr3R	24397396	24409657
NM_001043300	chr3R	24397396	24408842
NM_001043301	chr3R	24815586	24819923
NM_001043302	chr3R	24816103	24819923
NM_001043307	chr3R	25370562	25375999
NM_001043308	chr3R	25370562	25375999
NM_001043309	chr3R	25427913	25429204
NM_001043310	chr3R	25657332	25659060
NM_001043311	chr3R	25977612	25979594
NM_001043312	chr3R	25983952	25985922
NM_001043313	chr3R	26025795	26031385
NM_001043326	chr3R	16058996	16070908
NM_001043327	chr3R	16059916	16084436
NM_001043328	chr3R	16059916	16062872
NM_001043329	chr3R	16059916	16063895
NM_001043330	chr3R	16059916	16063895
NM_001043331	chr3R	16059916	16082781
NM_001043332	chr3R	24916442	24985551
NM_057214	chr2L	11011829	11057420
NM_057215	chr2L	11011829	11057420
NM_057217	chr2L	5731007	5735600
NM_057218	chr2L	5731007	5736370
NM_057219	chr2L	5731007	5734912
NM_057220	chr2L	8217178	8219701
NM_057222	chr2L	132709	137058
NM_057224	chr2L	16365207	16367942
NM_057225	chr2L	18725209	18727864
NM_057227	chr2R	12748656	12753003
NM_057228	chr3R	14929897	14996817
NM_057229	chr3R	14929897	14983781
NM_057230	chr3R	14929897	15044856
NM_057231	chr3R	2619722	2621574
NM_057232	chr3L	3048957	3050605
NM_057233	chr3L	5746417	5749588
NM_057236	chr3R	25530487	25531234
NM_057241	chr2L	17805509	17814410
NM_057242	chr2R	10887786	10893962
NM_057243	chrX	1493377	1498088
NM_057244	chr2L	18808237	18810515
NM_057245	chrX	407203	411042
NM_057246	chr2L	5774739	5777281
NM_057247	chr2L	5770091	5773995
NM_057248	chr2L	13589038	13590808
NM_057249	chr2L	13574815	13580820
NM_057250	chr2L	14858750	14863417
NM_057251	chr2L	14858750	14863417
NM_057252	chr2L	15092130	15094384
NM_057253	chr2L	15182780	15185068
NM_057254	chr2L	15465519	15472249
NM_057255	chr3R	4561582	4567281
NM_057256	chr3R	4561973	4567281
NM_057257	chr2L	15973249	15995485
NM_057258	chr2L	18773197	18777234
NM_057259	chr2L	18818667	18820450
NM_057260	chr2L	18810807	18813004
NM_057261	chr2R	7227578	7230412
NM_057262	chr3L	1426575	1431328
NM_057263	chr3R	3030190	3051742
NM_057265	chr3R	2519166	2536978
NM_057266	chr2L	15256401	15262149
NM_057269	chr3L	5699175	5713727
NM_057270	chr2L	7606798	7616480
NM_057271	chr2R	2936693	2937288
NM_057272	chr2R	2936801	2937300
NM_057273	chr2R	2944664	2945236
NM_057274	chr2R	2946641	2947382
NM_057275	chrX	215911	216999
NM_057276	chr2L	885248	888045
NM_057277	chr2R	2967443	2969027
NM_057278	chrX	340686	355623
NM_057279	chr2R	2962479	2964770
NM_057280	chr2R	2972130	2974104
NM_057281	chrX	405662	406869
NM_057282	chr2L	426414	427192
NM_057283	chr2R	19307270	19308371
NM_057284	chr3R	19003101	19004269
NM_057285	chr2L	15968621	15971061
NM_057286	chr2R	16639115	16641574
NM_057288	chr2R	15672883	15674020
NM_057289	chr3L	1439209	1440227
NM_057291	chr3R	23212634	23215222
NM_057292	chr3R	23212634	23215222
NM_057293	chr2R	761188	768491
NM_057294	chr2R	761188	768491
NM_057295	chr2R	7591629	7592757
NM_057296	chr2L	5683632	5684629
NM_057297	chr2L	5683127	5683611
NM_057298	chr2L	8223482	8224070
NM_057299	chr2L	8223482	8228446
NM_057302	chr3R	19368734	19374148
NM_057303	chr3R	25302584	25305446
NM_057304	chr3R	16455536	16468832
NM_057307	chrX	2225078	2225586
NM_057308	chr2L	870761	871276
NM_057309	chr3R	4086545	4095235
NM_057310	chr3R	6491715	6494679
NM_057311	chr2L	12425247	12435053
NM_057316	chr2R	12899720	12901304
NM_057317	chrX	1258845	1267039
NM_057318	chrX	1258845	1266595
NM_057319	chr2R	12759178	12765900
NM_057321	chr3R	2565855	2598332
NM_057324	chr2R	12753798	12757815
NM_057325	chr2L	6811135	6811927
NM_057327	chr3R	11999558	12000179
NM_057328	chr2L	2709095	2710738
NM_057329	chrX	2231454	2232088
NM_057330	chr2L	10152507	10153691
NM_057333	chr2L	17753805	17755955
NM_057334	chr2R	11549176	11566921
NM_057335	chr2R	14809172	14809921
NM_057336	chrX	1451433	1453190
NM_057337	chr3R	9610923	9616478
NM_057338	chr2R	10453989	10461939
NM_057339	chr3L	942628	949731
NM_057340	chr3L	941528	949731
NM_057341	chr2R	12578951	12579977
NM_057343	chr2R	15537243	15538458
NM_057345	chr3R	8817777	8842350
NM_057346	chrX	261580	264299
NM_057349	chr3R	16625585	16644764
NM_057351	chr3R	15994501	15997048
NM_057352	chr2L	19229204	19232303
NM_057353	chr3L	16189474	16201382
NM_057354	chr2L	13738951	13757464
NM_057355	chr3R	3156697	3159280
NM_057356	chr3R	3156697	3159476
NM_057357	chr3R	27042433	27049915
NM_057358	chr3R	11473732	11477765
NM_057360	chr2L	410708	414470
NM_057361	chr3R	9505783	9522279
NM_057362	chr2R	7147795	7160069
NM_057364	chr2L	19123615	19127912
NM_057365	chr2R	18472995	18487238
NM_057369	chrX	2232359	2234191
NM_057373	chr2L	3675447	3680974
NM_057374	chr2R	15596919	15602677
NM_057375	chr2R	5615245	5651248
NM_057376	chr2R	5638705	5651248
NM_057377	chr3L	16189697	16196921
NM_057378	chrX	12527853	12530324
NM_057379	chr2R	10502814	10520758
NM_057380	chr2R	10502814	10520758
NM_057381	chr2R	10502814	10520758
NM_057382	chr2L	3782584	3784004
NM_057383	chr2R	14118488	14222744
NM_057384	chr2L	15229428	15231066
NM_057385	chr2R	1948437	2035726
NM_057386	chr2L	10795271	10798997
NM_057387	chr3L	10499116	10500588
NM_057388	chrX	11981438	12002822
NM_057389	chrX	16355586	16364054
NM_057390	chrX	16355586	16364054
NM_057391	chr3L	1335528	1351701
NM_057392	chr3R	11301000	11302526
NM_057393	chr3R	9804182	9813100
NM_057397	chr2L	8043585	8088206
NM_057398	chr2L	8043585	8062803
NM_057400	chr3R	9234256	9263842
NM_057401	chr3R	13603981	13605701
NM_057402	chrX	1039131	1039866
NM_057403	chr2R	12736238	12744198
NM_057404	chr2R	6939533	6941163
NM_057405	chr2L	2007738	2014270
NM_057406	chrX	413159	420689
NM_057407	chr2L	7993525	7994966
NM_057410	chr2R	16069311	16106150
NM_057411	chr2R	16094373	16106150
NM_057412	chr2L	19130912	19135646
NM_057413	chr3R	27187916	27188772
NM_057414	chr2R	2316300	2320610
NM_057415	chr2R	9252414	9253889
NM_057416	chr2R	9252414	9253889
NM_057417	chr2R	9252414	9253887
NM_057418	chr2R	9252414	9253949
NM_057419	chr2L	10073494	10074196
NM_057420	chr3R	25406717	25412445
NM_057421	chr3R	11343039	11361425
NM_057422	chr3R	11343039	11361425
NM_057423	chr2R	5779770	5780616
NM_057424	chr3R	2951802	2954120
NM_057425	chr2R	15719894	15728796
NM_057426	chr2L	18549878	18571513
NM_057427	chr2L	18549890	18571513
NM_057429	chrX	12742164	12745974
NM_057430	chr2L	10200149	10202228
NM_057431	chr2L	7575674	7577015
NM_057432	chr2L	531684	549017
NM_057433	chrX	1376348	1378015
NM_057435	chr2L	5747210	5747851
NM_057436	chr2L	5744388	5745013
NM_057437	chr2L	13200565	13201018
NM_057438	chrX	368452	375099
NM_057439	chrX	1869035	1876567
NM_057440	chr2L	13582184	13584844
NM_057442	chr2L	14006652	14073537
NM_057445	chr3R	2609336	2610645
NM_057446	chr3R	2599397	2600399
NM_057449	chr2L	10174423	10175955
NM_057450	chr3L	16098152	16110505
NM_057452	chr3R	20893698	20895757
NM_057453	chr2R	1337274	1343497
NM_057454	chr2R	13678956	13711020
NM_057455	chrX	202389	203804
NM_057456	chr2L	2931495	2933330
NM_057457	chr2L	7623682	7628755
NM_057458	chr3R	11949234	11952596
NM_057459	chr3R	11949234	11952596
NM_057460	chr2R	13453852	13454867
NM_057462	chr2R	4024386	4034616
NM_057464	chr2R	12516635	12519330
NM_057465	chr2L	10655040	10658720
NM_057466	chr2R	14647624	14653544
NM_057468	chr3R	24960934	24982653
NM_057469	chr2L	19731446	19746441
NM_057470	chr3L	840494	844676
NM_057471	chr2L	414445	421124
NM_057472	chrX	1473635	1479580
NM_057473	chr2L	13584876	13588829
NM_057475	chr3L	829297	829750
NM_057477	chr3R	2612399	2615869
NM_057479	chr3L	829269	829741
NM_057483	chr3L	5727178	5732432
NM_057484	chr2R	18366819	18373574
NM_057485	chr3L	16056424	16058718
NM_057486	chr2L	3792470	3794285
NM_057489	chr2L	9768303	9780034
NM_057490	chr2R	11597855	11620485
NM_057492	chr2L	437790	455609
NM_057493	chr2L	2928411	2931256
NM_057494	chr2R	12429891	12469181
NM_057495	chr2R	12429891	12469181
NM_057496	chr2R	12429891	12469181
NM_057497	chr2R	12429891	12469181
NM_057500	chr3R	10745176	10746291
NM_057501	chr2R	769387	803690
NM_057502	chr3R	26232270	26254433
NM_057503	chr2L	329758	366141
NM_057504	chr2L	324153	366141
NM_057505	chr2R	7216323	7218186
NM_057506	chr3R	7279042	7283998
NM_057507	chr3L	6089152	6100180
NM_057508	chr3R	11069563	11070176
NM_057509	chr3L	1413712	1417320
NM_057510	chr2R	7833254	7835898
NM_057511	chrX	2153100	2170590
NM_057512	chrX	1421181	1423466
NM_057513	chr2R	9935933	9942340
NM_057514	chr2R	9935933	9942340
NM_057515	chr2R	11522314	11525325
NM_057516	chr2R	18090748	18113254
NM_057517	chr2L	15758927	15765424
NM_057519	chr3R	26866366	26914231
NM_057520	chr2L	14786566	14790388
NM_057521	chr2L	6717148	6721664
NM_057523	chrX	1407994	1412905
NM_057525	chr3R	4130768	4142777
NM_057526	chr2L	9680714	9681987
NM_057527	chr2L	10779121	10784539
NM_057529	chr2R	13999366	14024337
NM_057531	chr3R	20381012	20407796
NM_057532	chr3R	15410663	15423609
NM_057533	chr3R	15415965	15423609
NM_057534	chr2L	3534474	3537231
NM_057535	chr2L	3726796	3740859
NM_057538	chr3R	17097280	17098067
NM_057539	chr2L	8471516	8494102
NM_057540	chr2L	10225450	10227113
NM_057541	chr3L	14282475	14283003
NM_057542	chrX	14089791	14091851
NM_057544	chrX	106865	117695
NM_057545	chr3R	24620137	24624678
NM_057546	chr2R	18413669	18415186
NM_057547	chr2R	4276413	4284701
NM_057548	chr2L	18372994	18378090
NM_057549	chr3L	6191431	6197520
NM_057550	chr3L	6191431	6197520
NM_057551	chr2R	17175504	17183819
NM_057552	chr3R	24315289	24318891
NM_057553	chrX	2970817	2972157
NM_057554	chr2R	2710381	2713391
NM_057556	chr2R	7544283	7548102
NM_057557	chr2R	14807958	14809057
NM_057558	chr2L	11751209	11753840
NM_057559	chrX	1433514	1435285
NM_057560	chr3R	12971513	12975582
NM_057561	chr2L	19255959	19265430
NM_057568	chr2L	5073792	5080528
NM_057569	chr2L	14237824	14240958
NM_057573	chr2L	10217271	10218597
NM_057574	chr2L	18873627	18875307
NM_057576	chrX	14200445	14204261
NM_057577	chr2R	11394962	11395966
NM_057579	chr2R	3645453	3647412
NM_057581	chr3R	16438641	16446982
NM_057582	chr3R	16439938	16446982
NM_057584	chr2L	20822167	20846810
NM_057585	chr2L	20822167	20844705
NM_057586	chr3L	923724	928718
NM_057587	chr3R	11953846	11955653
NM_057588	chr2L	2913147	2923517
NM_057589	chr2L	2913147	2923517
NM_057590	chr2L	8149251	8150166
NM_057591	chr2L	7853676	7854690
NM_057592	chr2L	2167005	2168449
NM_057593	chrX	2221297	2221574
NM_057594	chr2L	16020677	16033371
NM_057595	chr2L	16021638	16033371
NM_057596	chrX	2226582	2226813
NM_057597	chr2L	18830174	18862266
NM_057598	chr2L	18875625	18880091
NM_057599	chr2L	9108133	9109225
NM_057600	chr2R	4241603	4245594
NM_057601	chr2L	589217	601135
NM_057602	chr3L	899431	901234
NM_057603	chr3R	11478022	11479339
NM_057604	chr2R	4112046	4113978
NM_057605	chr3R	12342236	12373488
NM_057606	chr2L	20374181	20386442
NM_057607	chr3L	22133256	22136481
NM_057608	chr3R	2504416	2513569
NM_057609	chr2R	5354337	5356700
NM_057611	chr2L	15436976	15457155
NM_057612	chr2L	15436976	15440921
NM_057614	chr2L	10034561	10037379
NM_057615	chr2L	4383533	4384727
NM_057616	chr2R	14810270	14811094
NM_057617	chr2R	15935269	16027475
NM_057618	chr2L	3827963	3843854
NM_057619	chr2L	14806998	14809432
NM_057620	chr2R	5714448	5715670
NM_057621	chr2R	10298928	10299582
NM_057624	chr2L	7050680	7072396
NM_057625	chr2R	16033453	16044190
NM_057626	chr2R	18008800	18011146
NM_057627	chr2R	6099156	6100985
NM_057628	chr2L	827176	831096
NM_057629	chr2L	9476204	9479218
NM_057630	chr2L	549852	551059
NM_057631	chr3R	4514137	4514887
NM_057632	chr3L	6427264	6432496
NM_057633	chr2L	20361757	20370999
NM_057634	chr2L	9480781	9488813
NM_057637	chr2R	7125311	7125702
NM_057638	chr2L	7833408	7852366
NM_057640	chr3R	21468085	21468752
NM_057641	chrX	3532555	3534769
NM_057642	chr3R	3120815	3121561
NM_057643	chr2R	3424827	3448553
NM_057644	chr2R	3424827	3448553
NM_057645	chr2R	3424827	3448553
NM_057646	chr2R	3424827	3448553
NM_057647	chr3R	22875735	22876431
NM_057648	chr3R	22875735	22876431
NM_057650	chr2L	1301934	1302673
NM_057651	chr2R	3509602	3518898
NM_057652	chr2R	3509602	3518898
NM_057653	chr2L	10046176	10047327
NM_057654	chr3L	928909	930772
NM_057655	chr3L	928909	930772
NM_057656	chr3R	6927516	6954722
NM_057657	chr2L	1714164	1717252
NM_057658	chr3L	1351855	1353713
NM_057659	chr3R	11401966	11426466
NM_057660	chr2L	9794292	9798132
NM_057661	chr2R	12503362	12549104
NM_057663	chr2L	16387156	16396168
NM_057664	chr2L	4395232	4404243
NM_057665	chr2L	4395232	4400426
NM_057666	chr2L	19922784	19924383
NM_057668	chr2L	5760909	5769381
NM_057669	chr2L	3088312	3103259
NM_057670	chr2R	4433808	4447539
NM_057671	chr2R	4433808	4447539
NM_057672	chr2R	4433808	4447539
NM_057673	chr2R	4433808	4447539
NM_057674	chr2R	2740148	2742491
NM_057675	chr2R	9984180	9987641
NM_057676	chr2R	15361139	15377165
NM_057677	chr3L	3782083	3786020
NM_057678	chr3R	7415636	7418971
NM_057679	chr2L	10112697	10115658
NM_057682	chrX	87288	90565
NM_057683	chr3R	26034461	26050141
NM_057684	chr3R	26042316	26050141
NM_057685	chr2L	6219296	6227398
NM_057686	chr2R	18468261	18470659
NM_057687	chr2L	6707230	6709989
NM_057689	chr2R	11396440	11397571
NM_057690	chr2R	3626963	3635185
NM_057691	chr2R	7566140	7572525
NM_057692	chr2L	2455358	2460875
NM_057693	chr2L	9843488	9848058
NM_057694	chrX	12176954	12183223
NM_057695	chr2R	15641058	15642411
NM_057696	chr2L	20765631	20778335
NM_057697	chr2L	20765631	20781592
NM_057698	chr2L	13658439	13661923
NM_057699	chr2R	14024441	14029891
NM_057700	chr2R	14024441	14028344
NM_057701	chr2R	16809764	16816290
NM_057702	chr2L	14628539	14631237
NM_057703	chr2L	14628540	14631203
NM_057706	chr2R	14042300	14043469
NM_057711	chrX	1423352	1424506
NM_057712	chr2R	9781772	9816677
NM_057713	chr2R	9790755	9816677
NM_057714	chr3L	10370706	10398639
NM_057716	chr2R	2763965	2766205
NM_057718	chr3L	1208519	1209212
NM_057719	chr2R	6280328	6285808
NM_057720	chr2L	16017268	16018352
NM_057732	chr2R	10185661	10187515
NM_057733	chr2R	11313887	11315928
NM_057734	chr2R	18455726	18458122
NM_057736	chr2R	7774452	7786274
NM_057737	chr3L	1313555	1328087
NM_057738	chr2R	7481139	7491447
NM_057739	chr2R	7481139	7491191
NM_057740	chr3R	25180714	25184052
NM_057741	chr3R	5762868	5769474
NM_057742	chr2R	1404358	1407594
NM_057743	chr3R	12179557	12181689
NM_057744	chr2R	1988394	1990753
NM_057746	chr3R	16441498	16445311
NM_057748	chr2L	11812524	11813981
NM_057750	chr2R	10725784	10731378
NM_057751	chr3R	15992734	15994220
NM_057752	chr3R	15991449	15992564
NM_057753	chr2R	1509925	1511478
NM_057754	chr2L	4077304	4079554
NM_057755	chr2L	10970885	10971281
NM_057757	chrX	1818799	1823054
NM_057758	chr2L	19712997	19715774
NM_057760	chr2L	9353290	9355584
NM_057766	chr3R	1451775	1453619
NM_057767	chr2L	7533248	7534275
NM_057768	chr2R	10863962	10870621
NM_057769	chr2R	2954615	2962436
NM_057771	chr2L	20286935	20328146
NM_057773	chr3R	17163167	17166404
NM_057774	chr3R	2979127	2983087
NM_057775	chr2R	11485839	11490547
NM_057779	chr2R	10558319	10560883
NM_057780	chr2R	18352198	18354245
NM_057782	chrX	1393556	1396397
NM_057783	chrX	1393556	1396397
NM_057784	chr2L	13591095	13592661
NM_057785	chr2R	18018058	18021624
NM_057787	chr3L	6857817	6858521
NM_057788	chr2L	7995183	7995750
NM_057789	chr2L	10566668	10569098
NM_057790	chr3R	6941703	6954793
NM_057791	chr2L	18880467	18898808
NM_057792	chr2L	5713084	5726056
NM_057796	chr3R	19439115	19458881
NM_057797	chr2L	18368912	18371436
NM_057798	chr2R	3746066	3750633
NM_057799	chrX	2762963	2768324
NM_057800	chrX	2762963	2766728
NM_057802	chr2R	5732127	5734310
NM_057803	chr2R	11372060	11372577
NM_057804	chr3R	24341180	24353453
NM_057805	chr2L	3011640	3085673
NM_057806	chr2L	16483766	16485622
NM_057808	chr2L	822044	823276
NM_057809	chr3R	24815586	24819923
NM_057810	chr2L	6145427	6152947
NM_057811	chr3R	22886733	22887333
NM_057812	chr2R	10804328	10810617
NM_057813	chr2L	10800394	10801736
NM_057815	chr3R	19809630	19811507
NM_057816	chr2L	16413909	16417543
NM_057817	chr2L	18650957	18661757
NM_057818	chr2L	18650957	18656899
NM_057819	chr2L	6579159	6588113
NM_057820	chr2L	6591067	6600208
NM_057821	chr2L	6591067	6595906
NM_057822	chr3R	4514997	4519458
NM_057823	chr2L	14101948	14410218
NM_057824	chr2L	11904988	11906649
NM_057825	chr2R	19123391	19128765
NM_057826	chr2L	19924826	19938584
NM_057828	chr2L	16417773	16420413
NM_057829	chr2R	3661479	3665247
NM_057830	chr2R	15707554	15711011
NM_057831	chr2R	18022480	18058192
NM_057832	chr2R	18039832	18058192
NM_057836	chr2R	10885511	10887781
NM_057837	chr2R	2106791	2108244
NM_057838	chr2R	2108519	2116291
NM_057839	chr2L	13323292	13406767
NM_057840	chr2L	20242876	20245307
NM_057841	chr2L	10177820	10182546
NM_057842	chr2L	4869105	4879115
NM_057843	chr2L	5105493	5110693
NM_057845	chr2R	3934937	3943723
NM_057846	chr3R	18999554	19000355
NM_057847	chr2L	8298726	8301808
NM_057848	chr2R	11204245	11209626
NM_057849	chr2L	2938274	2941342
NM_057852	chr2L	19099069	19099909
NM_057853	chr3R	2648407	2659112
NM_057854	chr2R	12040412	12041355
NM_057855	chr2R	15833489	15834121
NM_057856	chr2R	18147354	18148593
NM_057857	chr2L	6765952	6767873
NM_057858	chr2R	15368501	15373378
NM_057860	chr2L	311545	312889
NM_057861	chr2R	16816603	16818909
NM_057862	chr2R	13991722	13995803
NM_057863	chr2R	10732404	10734948
NM_057864	chr2L	5829940	5834733
NM_057865	chr2L	787463	792321
NM_057866	chr2L	6651845	6653396
NM_057867	chr2R	3961170	3968508
NM_057868	chr2R	7127871	7129044
NM_057869	chr3R	13745766	13746488
NM_057870	chr2L	19716311	19719193
NM_057871	chr2L	19716311	19719193
NM_057872	chr3R	2927969	2929133
NM_057873	chr2L	2731276	2732994
NM_057874	chr3R	10301327	10303836
NM_057875	chr2L	10127157	10130379
NM_057876	chr3R	16806055	16807940
NM_057877	chr2R	18419584	18421065
NM_057878	chr2R	17109992	17111653
NM_057879	chr2L	8028968	8036895
NM_057880	chr2L	4381580	4383175
NM_057881	chr2L	4381580	4383175
NM_057882	chr3R	26856783	26863120
NM_057883	chr2R	9168693	9234246
NM_057884	chr2L	14126779	14129677
NM_057891	chr2L	831409	849921
NM_057892	chr2L	862191	863486
NM_057894	chr2R	16731148	16767994
NM_057895	chr2L	11604627	11619122
NM_057896	chr2L	11604627	11619122
NM_057897	chr2L	11604627	11619122
NM_057898	chr2R	15668043	15672794
NM_057899	chr2R	7491686	7497477
NM_057900	chr2R	18325877	18328263
NM_057901	chrX	411989	412998
NM_057902	chrX	411989	412998
NM_057903	chrX	411989	412998
NM_057906	chr3R	14833396	14837037
NM_057907	chr2R	7498943	7501979
NM_057908	chr2L	16163378	16165430
NM_057909	chr2L	16159461	16162670
NM_057910	chr2L	16157322	16158874
NM_057911	chr2L	12240533	12246675
NM_057912	chr3R	8573302	8592372
NM_057914	chr2R	11272291	11273899
NM_057915	chr3R	11481128	11484241
NM_057916	chr3R	6330052	6353538
NM_057917	chr2L	851505	853276
NM_057918	chr2R	10944353	10954910
NM_057920	chr2L	6747341	6751492
NM_057921	chr2L	7621311	7622953
NM_057922	chr2L	316066	322143
NM_057923	chr3R	20591533	20595823
NM_057924	chr3L	5628864	5629472
NM_057925	chr3L	5626453	5626887
NM_057926	chr3L	5643602	5643921
NM_057930	chr3L	5637258	5637857
NM_057931	chr3L	5638653	5639218
NM_057932	chr3L	5645380	5645687
NM_057933	chr2R	18400668	18401147
NM_057934	chr3L	5646113	5646809
NM_057935	chr2R	8291562	8293572
NM_057939	chr2L	10802411	10808006
NM_057940	chr2L	10802411	10808006
NM_057941	chrX	466191	530175
NM_057942	chrX	466191	530175
NM_057943	chr3R	5713496	5716815
NM_057944	chr3R	5713496	5716815
NM_057946	chr2L	574276	576074
NM_057947	chr2L	3431765	3432909
NM_057948	chr2L	10218672	10219957
NM_057949	chr3L	5676618	5679496
NM_057950	chr3L	1307013	1310094
NM_057952	chr2L	18746361	18748213
NM_057953	chr2L	9538638	9541343
NM_057954	chr2R	12384662	12387815
NM_057955	chr2R	2131255	2134552
NM_057956	chr3L	5680279	5683545
NM_057957	chr2R	1671484	1681872
NM_057958	chr2R	16896855	16898918
NM_057959	chr3R	1432354	1440358
NM_057960	chr3R	7067653	7087141
NM_057962	chr2R	4217750	4222795
NM_057963	chr2L	2387648	2420090
NM_057965	chrX	982342	985711
NM_057966	chr2R	18496032	18496602
NM_057967	chr2R	2508012	2513633
NM_057969	chr2R	11650846	11668189
NM_057970	chr3R	22352821	22369346
NM_057971	chr2R	4370864	4371883
NM_057972	chr2R	19131127	19133429
NM_057973	chrX	2603296	2606118
NM_057974	chr2L	20717428	20722652
NM_057975	chr2L	20717428	20722652
NM_057976	chr3R	25053824	25063363
NM_057977	chr2L	13284523	13322480
NM_057980	chr2L	10813581	10814516
NM_057981	chr2L	421569	425023
NM_057982	chr2L	582939	584951
NM_057983	chr3R	12235380	12236800
NM_057986	chrX	1462489	1469598
NM_057988	chr2L	10664498	10665796
NM_057990	chrX	1813494	1814455
NM_057991	chr2L	19124382	19126322
NM_057992	chr2R	18304986	18306637
NM_057993	chr2L	19031758	19043817
NM_057994	chr3L	1355188	1358554
NM_057996	chr2R	10899609	10900176
NM_057999	chr2L	9702510	9704635
NM_058000	chr3R	2921007	2923163
NM_058001	chr2L	7444382	7456895
NM_058002	chr2L	19422319	19424873
NM_058003	chr2L	12960240	12964252
NM_058005	chr3R	16808535	16811798
NM_058006	chr2L	313339	315623
NM_058007	chr2L	20737383	20739296
NM_058008	chr3R	7356454	7357271
NM_058010	chr2R	10182401	10185534
NM_058012	chr3R	25221469	25222517
NM_058013	chr2L	13539754	13541678
NM_058018	chr3R	2517082	2517775
NM_058019	chr2L	2926961	2928254
NM_058020	chr3L	5687948	5694380
NM_058021	chr2R	4507322	4511773
NM_058022	chr2L	2841411	2843789
NM_058023	chr3R	18358409	18361681
NM_058025	chr2L	9542402	9544318
NM_058026	chr2R	16704000	16708477
NM_058027	chr2R	6316513	6320265
NM_058028	chr2R	18313931	18316361
NM_058029	chr2R	18328219	18329834
NM_058030	chr2R	18317642	18319654
NM_058031	chr2L	10200151	10201403
NM_058032	chr2R	5742310	5744762
NM_058033	chr3R	25170950	25172678
NM_058034	chr2R	754972	760674
NM_058035	chr2R	2665958	2667734
NM_058036	chr2R	16404284	16405397
NM_058037	chr3L	16118009	16119742
NM_058039	chr2L	6509955	6514848
NM_058040	chr2L	18395450	18397811
NM_058041	chrX	577053	601576
NM_058042	chrX	432737	434583
NM_058044	chr3L	897178	898953
NM_058045	chr3L	897446	898953
NM_058046	chr2R	14801019	14803617
NM_058047	chr3L	1202476	1205736
NM_058048	chr2L	6519066	6522046
NM_058049	chr3R	18923299	18926356
NM_058051	chr2R	18310344	18313546
NM_058052	chr2R	18310344	18313546
NM_058053	chr3R	13769423	13776563
NM_058054	chr2R	18497219	18499503
NM_058055	chr3L	1358377	1359201
NM_058056	chr2R	16864523	16867709
NM_058057	chr2R	2053481	2067266
NM_058059	chr2R	14836095	14836979
NM_058060	chr2L	1317560	1318241
NM_058061	chr2L	16596803	16598988
NM_058063	chr2L	6762883	6763633
NM_058064	chr2L	6712834	6714815
NM_058065	chr2R	12411991	12414418
NM_058066	chr2R	12414259	12415262
NM_058067	chr3R	19787305	19791644
NM_058068	chr2L	4293768	4303676
NM_058069	chr2L	4301200	4303676
NM_058070	chr2L	2730019	2730853
NM_058071	chr2L	13594442	13595412
NM_058072	chr2R	14077614	14079654
NM_058073	chr2L	1649830	1652570
NM_058074	chr2L	10039157	10043936
NM_058075	chr2L	10039157	10043936
NM_058076	chr2L	10039157	10042937
NM_058077	chr2L	1497831	1499331
NM_058078	chr3R	678295	681779
NM_058079	chr2L	738742	746392
NM_058080	chr2L	9110863	9118941
NM_058082	chr3R	19823182	19827531
NM_058083	chr2L	11637509	11639472
NM_058084	chr2R	7121202	7124580
NM_058085	chr3R	607645	620224
NM_058086	chr3R	607645	623006
NM_058087	chr2R	11677665	11682890
NM_058088	chr2R	2513672	2518015
NM_058089	chr3R	6001212	6002355
NM_058090	chr2L	13225260	13230563
NM_058091	chr2R	1343985	1347063
NM_058092	chr2L	2531548	2533127
NM_058093	chr2L	10231650	10233320
NM_058094	chr3R	9165919	9167237
NM_058096	chr2R	2566621	2568464
NM_058097	chr3R	9287410	9288735
NM_058098	chr2L	18286961	18288115
NM_058100	chr2L	10666286	10669773
NM_058101	chr2L	10662104	10664335
NM_058102	chr3L	1274364	1283059
NM_058105	chr3R	7000210	7001939
NM_058106	chr2L	17179779	17182138
NM_058111	chr2L	8212896	8217072
NM_058112	chr2L	8201754	8217072
NM_058114	chr3R	9139785	9142230
NM_058115	chr2L	2730598	2731293
NM_058116	chr3R	3137107	3141965
NM_058117	chr2L	11392919	11394212
NM_058118	chr2L	5880022	5885025
NM_058119	chr2L	5870068	5885025
NM_058120	chr2R	9510126	9511108
NM_058121	chr2R	18470968	18472681
NM_058124	chr2L	9965361	9980422
NM_058125	chr2R	2265416	2266929
NM_058126	chr2R	9402588	9404950
NM_058127	chr2L	11894344	11895338
NM_058128	chr3R	16436992	16438371
NM_058129	chr2L	10131608	10133131
NM_058130	chr2L	10131608	10133131
NM_058131	chr2L	11892823	11894170
NM_058134	chrX	2171570	2172406
NM_058139	chr2L	3581169	3611340
NM_058140	chr2L	3581169	3599349
NM_058141	chr2L	3581169	3591148
NM_058142	chr2L	3581169	3591148
NM_058143	chrX	1498173	1501340
NM_058144	chrX	973864	974990
NM_058147	chr2L	14372415	14375735
NM_058148	chr2L	20348580	20351826
NM_058149	chr2L	4142111	4156221
NM_058150	chr3R	2724617	2726519
NM_058152	chr2L	8187888	8189729
NM_058153	chr2L	16018596	16020746
NM_058154	chr3L	6440413	6447804
NM_058155	chr3R	3122054	3136720
NM_058156	chr2L	8455450	8459551
NM_058157	chr2R	18382391	18386814
NM_058158	chr2R	18382391	18386810
NM_058159	chr2R	11142435	11160067
NM_058160	chr2L	15767774	15800820
NM_058161	chr3R	23233337	23234962
NM_058162	chrX	10115465	10117007
NM_078493	chrX	4017685	4020473
NM_078494	chrX	4272529	4275923
NM_078495	chrX	4326561	4328257
NM_078497	chrX	4534965	4537229
NM_078498	chrX	4657630	4658993
NM_078499	chrX	4687418	4692995
NM_078500	chrX	4705213	4715811
NM_078501	chrX	4718179	4728257
NM_078502	chrX	4832255	4834323
NM_078504	chrX	4882954	4886185
NM_078505	chrX	4929264	4930051
NM_078506	chrX	4934782	4936888
NM_078507	chrX	5039548	5041341
NM_078508	chrX	5041630	5043814
NM_078509	chrX	5044574	5049091
NM_078510	chrX	5157767	5160541
NM_078513	chrX	5541022	5544187
NM_078514	chrX	5752995	5756566
NM_078516	chr2R	7445956	7606157
NM_078517	chrX	6239124	6240703
NM_078518	chrX	6218716	6220399
NM_078519	chrX	6220984	6222720
NM_078520	chrX	6286228	6297119
NM_078523	chrX	6336792	6347576
NM_078525	chrX	6438059	6439538
NM_078527	chr3L	21843446	21844879
NM_078530	chrX	6633280	6639803
NM_078532	chrX	6664510	6665443
NM_078533	chrX	6667036	6667462
NM_078534	chrX	6669342	6673461
NM_078535	chrX	6704825	6729985
NM_078536	chrX	6780104	6798964
NM_078537	chrX	7032434	7109290
NM_078539	chrX	7204566	7205425
NM_078540	chr2L	4890425	4915864
NM_078541	chrX	7211684	7213255
NM_078542	chrX	7279172	7280507
NM_078543	chrX	7295729	7297216
NM_078544	chrX	7331567	7341055
NM_078545	chrX	7637849	7640577
NM_078547	chrX	7912501	7914181
NM_078548	chrX	7915380	7917374
NM_078554	chrX	8297015	8302946
NM_078555	chrX	8294839	8296713
NM_078556	chrX	8310472	8319555
NM_078557	chrX	8357540	8359970
NM_078558	chrX	8380857	8382503
NM_078560	chrX	8523618	8527420
NM_078562	chrX	8647381	8648006
NM_078563	chrX	8678106	8680461
NM_078564	chrX	8684077	8691385
NM_078566	chrX	8717074	8717593
NM_078567	chrX	8720593	8722119
NM_078568	chrX	8732327	8733967
NM_078569	chrX	8823742	8830694
NM_078570	chrX	8836762	8838101
NM_078571	chrX	8855310	8857522
NM_078573	chrX	8899929	8917660
NM_078574	chrX	8918048	8927282
NM_078575	chrX	8980418	8988484
NM_078576	chrX	9002001	9004992
NM_078577	chrX	9010805	9013021
NM_078578	chrX	9106064	9138490
NM_078579	chrX	9140200	9143022
[truncated: 15,927 more rows]

## Sheet: D.yakuba
NM_001007095	chr3L	20775743	20814755
NM_001007096	chr3L	20775743	20814755
NM_001014452	chr2L	854951	858679
NM_001014453	chr2L	854951	861576
NM_001014454	chr2L	855598	858679
NM_001014455	chr2L	854951	858679
NM_001014456	chr2L	1767595	1768803
NM_001014457	chr2L	1976396	1976676
NM_001014458	chr2L	1982526	1987889
NM_001014459	chr2L	2048202	2082852
NM_001014460	chr2L	2199658	2204154
NM_001014461	chr2L	2287434	2339710
NM_001014462	chr2L	2950277	2961717
NM_001014463	chr2L	3482229	3495240
NM_001014464	chr2L	3615484	3625764
NM_001014465	chr2L	4862995	4886086
NM_001014466	chr2L	10589138	10592483
NM_001014467	chr2L	10454148	10464522
NM_001014468	chr2L	10454148	10460715
NM_001014469	chr2L	10454245	10464522
NM_001014474	chr2L	6582558	6635253
NM_001014475	chr2L	6111739	6119030
NM_001014476	chr2L	6114206	6119030
NM_001014477	chr2L	5891623	5897344
NM_001014478	chr2L	5366479	5398810
NM_001014479	chr2L	5351104	5398810
NM_001014480	chr2L	7317777	7325358
NM_001014481	chr2L	9974454	10057064
NM_001014482	chr2L	14464594	14468161
NM_001014484	chr2L	14949821	14953836
NM_001014485	chr2L	15024148	15061641
NM_001014486	chr2L	813469	1117078
NM_001014487	chr2L	813469	1117078
NM_001014488	chr2R	4420137	4420605
NM_001014489	chr2R	5915419	5916045
NM_001014490	chr2R	5916249	5916758
NM_001014491	chr2R	6039247	6042169
NM_001014492	chr2R	1684522	1685894
NM_001014493	chr2R	1682767	1684159
NM_001014494	chr2R	1681009	1682367
NM_001014495	chr2R	1678711	1680508
NM_001014496	chr2R	1192712	1211297
NM_001014497	chr2R	1168540	1179830
NM_001014498	chr2R	449207	452247
NM_001014499	chr2L_random	1270205	1270298
NM_001014500	chr2L	15547297	15582916
NM_001014501	chr2L	16009521	16010277
NM_001014502	chr2L	16155516	16158066
NM_001014503	chr2L	16613512	16620862
NM_001014504	chr2L	16651590	16659736
NM_001014505	chr2L	16661834	16664070
NM_001014506	chr2L	16661837	16664021
NM_001014507	chr2L	17224296	17230712
NM_001014508	chr2L	17222541	17230712
NM_001014509	chr2L	17219910	17230712
NM_001014510	chr2L	17218665	17230712
NM_001014511	chr2L	17222539	17230712
NM_001014512	chr2L	17213415	17230712
NM_001014513	chr2L	17280339	17285307
NM_001014514	chr2L	17770182	17788896
NM_001014515	chr2L	18621437	18628596
NM_001014516	chr2L	18621437	18627869
NM_001014517	chr2L	14394356	14845474
NM_001014518	chr2L	14394356	14845474
NM_001014519	chr2L	14394356	14845474
NM_001014520	chr2L	14394356	14845474
NM_001014521	chr2R	8659513	8662908
NM_001014522	chr2R	7827541	7828512
NM_001014523	chr2R	7625980	7632097
NM_001014524	chr2R	7532621	7548162
NM_001014525	chr2R	7535663	7547903
NM_001014526	chr2R	7532621	7553050
NM_001014527	chr2R	10318299	10323779
NM_001014528	chr2R	10682719	10683819
NM_001014529	chr2R	10684038	10685900
NM_001014530	chr2R	16630721	16631422
NM_001014531	chr2R	16629370	16630096
NM_001014532	chr2R	16339284	16339606
NM_001014533	chr2R	16310854	16311419
NM_001014534	chr2R	14235102	14236603
NM_001014535	chr2R	14168409	14171112
NM_001014536	chr2R	14129672	14151213
NM_001014537	chr2R	14130136	14151204
NM_001014538	chr2R	14113584	14127025
NM_001014539	chr2R	13820883	13826274
NM_001014540	chr2R	13806884	13832654
NM_001014541	chr2R	13806884	13821197
NM_001014542	chr2L	1059665	1061663
NM_001014543	chr2R	14719134	15285301
NM_001014545	chr2R	19861524	19878716
NM_001014546	chr2R	20001809	20004678
NM_001014547	chr2R	20033858	20036960
NM_001014548	chr2R	20053728	20059812
NM_001014549	chr2R	20241697	20252342
NM_001014550	chr2R	20434984	20435526
NM_001014551	chr2R	20754260	20754774
NM_001014552	chr2R	20842853	20863968
NM_001014553	chr2R	20842853	20863968
NM_001014554	chr2R	20944663	20956716
NM_001014555	chr3L	1234060	1246840
NM_001014556	chr3L	4010293	4015330
NM_001014557	chr3L	4725151	4732291
NM_001014558	chr3L	4939354	4940393
NM_001014559	chr3L	4942940	4954823
NM_001014560	chr3L	4941468	4954823
NM_001014561	chr3L	4810510	5201281
NM_001014562	chr3L	4810510	5201281
NM_001014563	chr3L	4810510	5201281
NM_001014564	chr3L	4810510	5201281
NM_001014565	chr2L	16238634	17166710
NM_001014566	chr3L	6498535	6501577
NM_001014567	chr3L	6499429	6501783
NM_001014568	chr3L	6500083	6501577
NM_001014569	chr3L	6495125	6501783
NM_001014570	chr3L	6701173	6705412
NM_001014571	chr3L	7681907	7711992
NM_001014572	chr3L	7724299	7732556
NM_001014573	chr3L	8355341	8357052
NM_001014574	chr2L	6432626	6434231
NM_001014575	chr2L	6432626	6434231
NM_001014576	chr2L	6432626	6434231
NM_001014577	chr3L	3239654	3243149
NM_001014578	chr3L	2898398	2906442
NM_001014579	chr3L	2792466	2793432
NM_001014580	chr3L	2792466	2793624
NM_001014581	chr3L	11207025	11228804
NM_001014582	chr3L	12163109	12477325
NM_001014583	chr3L	14159953	14165741
NM_001014584	chr3L	14709810	14713484
NM_001014585	chr3L_random	2509767	2512662
NM_001014586	chr3L	21817545	21822557
NM_001014587	chr3L	21814112	21822557
NM_001014588	chr3L	17474595	17475789
NM_001014589	chr3L	17038055	17043692
NM_001014590	chr2L	17838284	18016741
NM_001014591	chr3L	20673765	20702018
NM_001014592	chr3L	20251737	20256735
NM_001014593	chr3L	19711476	19728049
NM_001014594	chr3L	19712022	19728049
NM_001014595	chr3L	19710632	19728067
NM_001014596	chr3L	19710632	19728067
NM_001014597	chr3L	19710632	19720723
NM_001014598	chr3L	19710632	19722844
NM_001014599	chr3L	19250143	19253108
NM_001014600	chr3L	23129302	23139230
NM_001014601	chr2R	12303516	12307755
NM_001014602	chr3L	8234654	8815878
NM_001014603	chr3L	8234654	8815878
NM_001014604	chr3R	505486	513311
NM_001014605	chr3R	1050701	1054095
NM_001014606	chr3R	1569348	1571066
NM_001014607	chr3R	1589043	1590248
NM_001014608	chr3R	1590781	1591955
NM_001014609	chr3R	7379173	7380559
NM_001014610	chr3R	7375540	7380559
NM_001014611	chr3R	9467043	9468552
NM_001014612	chr3R	9639900	9642077
NM_001014613	chr3R	10439041	10498255
NM_001014614	chr3R	10559995	10566685
NM_001014615	chr3R	10559995	10562381
NM_001014616	chr3R	11395893	11400702
NM_001014617	chr3R	13131801	13146865
NM_001014618	chr3R	13460056	13465680
NM_001014619	chr3R	13795931	13801851
NM_001014620	chr3R	16502114	16504502
NM_001014621	chr3R	16334871	16357396
NM_001014622	chr3R	15748640	15799296
NM_001014623	chr3R	15785469	15796860
NM_001014624	chr3R	15782234	15796860
NM_001014625	chr3R	15748640	15799296
NM_001014626	chr3R	14297023	14330953
NM_001014627	chr3R	14297023	14309925
NM_001014628	chr3R	14301371	14330923
NM_001014629	chr3R	11487167	11503802
NM_001014630	chr3L	1699488	1757658
NM_001014631	chr3L	13577189	13605904
NM_001014632	chr3L	13577189	13605904
NM_001014633	chr3R	2688243	2690677
NM_001014634	chr3R	2688243	2690677
NM_001014635	chr3R	2688243	2690677
NM_001014636	chr3R	2688243	2690677
NM_001014637	chr3R	2688243	2690677
NM_001014638	chr3R	2963466	2967081
NM_001014639	chr3R	3171246	3171649
NM_001014640	chr3R	3238394	3242644
NM_001014641	chr3R	4324020	4361235
NM_001014642	chr3R	4990129	5002560
NM_001014643	chr3R	5145547	5161204
NM_001014644	chr3R	6176707	6183410
NM_001014645	chr3R	19283142	19288153
NM_001014646	chr3R	20534365	20552028
NM_001014647	chr3R	26409479	26428473
NM_001014648	chr3R	26409479	26428222
NM_001014649	chr3R	26409479	26426849
NM_001014650	chr3R	26409479	26428473
NM_001014651	chr3R	25963636	26003082
NM_001014652	chr3R	25963636	26003082
NM_001014653	chr3R	25963636	26003082
NM_001014654	chr3R	25963636	26003082
NM_001014655	chr3R	25963636	26003082
NM_001014656	chr3R	25963636	26003082
NM_001014657	chr3R	25963636	26003082
NM_001014658	chr3R	25963636	26003082
NM_001014659	chr3R	25963636	26003082
NM_001014660	chr3R	25963636	26003082
NM_001014661	chr3R	25963636	26003082
NM_001014662	chr3R	25963636	26003082
NM_001014663	chr3R	25963636	26003082
NM_001014664	chr3R	25963636	26003082
NM_001014665	chr3R	25021681	25023812
NM_001014666	chr3R	25021709	25023812
NM_001014667	chr3R	25021709	25023812
NM_001014668	chr3R	24659084	24671235
NM_001014669	chr3R	24093394	24132328
NM_001014670	chr3R	24079658	24132320
NM_001014671	chr3R	23787740	23790569
NM_001014672	chr3R	23787740	23790001
NM_001014673	chr3R	23787740	23790569
NM_001014674	chr3R	23787740	23790569
NM_001014675	chr3R	23787740	23790569
NM_001014676	chr3R	23787740	23790569
NM_001014677	chr3R	23787740	23790569
NM_001014678	chr3R	21753047	21785860
NM_001014679	chr3R	21569802	21574480
NM_001014680	chr3R	21753047	21789645
NM_001014681	chr3R	21569802	21574480
NM_001014682	chr3R	21753047	21788780
NM_001014683	chr3R	21171164	21201931
NM_001014684	chr3R	26763883	26770787
NM_001014685	chr4	59911	94909
NM_001014686	chr4	345619	359254
NM_001014687	chr4	389199	417412
NM_001014688	chr4	379633	417412
NM_001014689	chr4	381476	417412
NM_001014690	chr4	697851	700500
NM_001014691	chr4	726504	740223
NM_001014692	chr4	726504	740223
NM_001014693	chr4	784093	805677
NM_001014694	chr4	787129	805677
NM_001014695	chr4	886135	923798
NM_001014696	chr4	1134938	1150694
NM_001014697	chr4	1188748	1214510
NM_001014698	chr4	1188748	1212184
NM_001014699	chr4	1188748	1212184
NM_001014700	chr4	1188748	1214510
NM_001014701	chr4	1188748	1214510
NM_001014702	chr4	1306737	1318802
NM_001014703	chr4	1305546	1318802
NM_001014704	chr4	1305537	1318802
NM_001014705	chr4	1305546	1318802
NM_001014706	chrX	103254	103733
NM_001014707	chrX	105720	116460
NM_001014708	chrX	105720	116460
NM_001014709	chrX	105720	116460
NM_001014710	chrX	105720	116460
NM_001014711	chrX	105720	116460
NM_001014712	chrX	105720	116460
NM_001014713	chrX	338554	341542
NM_001014714	chrX	1285031	1302441
NM_001014715	chrX	1285031	1292160
NM_001014716	chrX	1285031	1292163
NM_001014717	chrX	6222509	6222794
NM_001014718	chrX	6221892	6222796
NM_001014719	chrX	4724531	4727202
NM_001014720	chrX	4181813	4225249
NM_001014721	chrX	4181813	4196096
NM_001014722	chr3L	6205299	6272786
NM_001014723	chrX	3818474	3838900
NM_001014724	chrX	3818474	3838900
NM_001014725	chrX	14654405	14658041
NM_001014726	chrX	14654405	14658362
NM_001014727	chrX	12766768	12786870
NM_001014728	chrX	18112755	18143552
NM_001014729	chrX	18112755	18123084
NM_001014730	chrX	18493495	18494085
NM_001014731	chrX	15008997	15011439
NM_001014732	chrX	14823662	14872509
NM_001014733	chrX	14823662	14872509
NM_001014734	chrX	14823662	14872509
NM_001014735	chrX	14823662	14872509
NM_001014736	chr3R	4894580	5244772
NM_001014737	chr3L	6542386	6766442
NM_001014738	chr3L	6542386	6766442
NM_001014739	chr3L	6542386	6766442
NM_001014740	chrX	7949736	7963505
NM_001014741	chrX	7949736	7963505
NM_001014742	chrX	9413754	9421848
NM_001014743	chr3L	7370616	7371042
NM_001014744	chr3L	7370616	7371042
NM_001014745	chr3L_random	3619460	4026769
NM_001014746	chrX	10325801	10328237
NM_001014747	chrX	10376784	10382630
NM_001014748	chrX	15306589	15308706
NM_001014749	chrX	16089287	16091075
NM_001014750	chrX	16389403	16409451
NM_001014751	chrX	16805166	16809912
NM_001014752	chrX	11911924	11921291
NM_001014753	chrX	11911924	11921291
NM_001014754	chrX	11916929	11921149
NM_001014755	chrX	11916929	11920893
NM_001014756	chrX	11916929	11921291
NM_001014757	chrX	11488361	11509558
NM_001014758	chrX	11488361	11509558
NM_001014759	chrX	11502429	11512089
NM_001014760	chrX	11488361	11509558
NM_001015076	chr4	1327727	1328120
NM_001015077	chr4	1328304	1332773
NM_001015078	chr4	1334754	1339230
NM_001015079	chr4	1334754	1339245
NM_001015080	chr4	1334754	1339212
NM_001015081	chr4	1341993	1358025
NM_001015083	chr2L_random	2355382	3086409
NM_001015084	chr2L_random	2633228	2633331
NM_001015085	chr2R	658181	658488
NM_001015087	chr2L	22116142	22116247
NM_001015088	chr2L_random	3375390	3445910
NM_001015089	chr3R	2091167	2096957
NM_001015090	chr2h_random	2571254	2571584
NM_001015091	chr2R	440594	642008
NM_001015092	chr2L_random	3923466	3923678
NM_001015093	chrU	13162461	13162565
NM_001015094	chrU	19534670	19535011
NM_001015095	chr2h_random	1446117	1524257
NM_001015096	chr2h_random	1446117	1524257
NM_001015097	chrU	18869354	18869435
NM_001015098	chr2h_random	1834599	1834846
NM_001015100	chrU	128526	129597
NM_001015101	chrU	128526	129783
NM_001015102	chr2h	481902	482602
NM_001015103	chr2h_random	159703	404462
NM_001015105	chr2h_random	1066257	1066946
NM_001015107	chrX_random	1581284	1581380
NM_001015108	chr3L_random	1192601	1192866
NM_001015113	chr2h	580107	580305
NM_001015114	chrU	4921202	4921752
NM_001015116	chrU	23131216	23131834
NM_001015118	chr2L_random	1546882	1546993
NM_001015119	chr2h_random	2646722	2647518
NM_001015120	chr3L	14579370	14579905
NM_001015121	chr2L_random	1186250	1261934
NM_001015122	chr2L_random	1186500	1261934
NM_001015123	chr2L_random	1186222	1261934
NM_001015124	chr2L_random	1261579	1261830
NM_001015125	chr2L_random	3545229	3545546
NM_001015126	chr2h	370385	370596
NM_001015127	chr3h_random	421856	425269
NM_001015128	chr2h_random	455011	455124
NM_001015130	chr3h_random	870941	871355
NM_001015131	chrX_random	1669940	1670032
NM_001015132	chr3h_random	840083	865855
NM_001015135	chrU	6200944	6201195
NM_001015136	chr2L_random	1041588	1042815
NM_001015137	chr2L_random	1041588	1042815
NM_001015138	chr2h_random	2585252	2585571
NM_001015139	chr2L_random	3451666	3451966
NM_001015140	chr2h_random	2634756	2635388
NM_001015141	chr2L_random	963793	964839
NM_001015142	chr2h	211758	308626
NM_001015143	chr2L_random	979354	1009408
NM_001015145	chr2L_random	1942450	1944081
NM_001015146	chrU	12662349	13071560
NM_001015147	chr2L	22170138	22170528
NM_001015148	chr2L_random	1278313	1278907
NM_001015149	chr2h_random	3559757	3559932
NM_001015150	chrX	21203765	21204175
NM_001015151	chr3h_random	592396	700101
NM_001015152	chr3h_random	592394	700101
NM_001015153	chr3h	4206	4497
NM_001015154	chr2h_random	1837007	1837091
NM_001015155	chr3h_random	533438	534288
NM_001015156	chr3h_random	533218	534288
NM_001015157	chr3R	320083	331487
NM_001015158	chr3R	320083	331487
NM_001015159	chr3R	320083	331487
NM_001015160	chr3R	320083	331487
NM_001015161	chr3R	320083	331487
NM_001015162	chr3R	320083	331487
NM_001015163	chr2L_random	122401	122483
NM_001015164	chr3R	338703	339332
NM_001015165	chr2h_random	532244	859906
NM_001015166	chrU	227933	228392
NM_001015167	chr2h_random	2442746	2443900
NM_001015168	chr2h_random	2442746	2443900
NM_001015169	chr2h_random	1846483	1846670
NM_001015170	chr2L_random	1254191	1254720
NM_001015171	chrU	1895621	1895752
NM_001015172	chrU	14045505	14473638
NM_001015174	chrU	26358000	26359534
NM_001015175	chrU	26358018	26359534
NM_001015176	chrU	26358018	26359534
NM_001015177	chr3L	23681425	23964878
NM_001015178	chr3h_random	546415	703406
NM_001015179	chrU	5039682	5040994
NM_001015180	chr2R_random	3412	6047
NM_001015182	chr3L	23988631	23988730
NM_001015183	chrU	10378119	10388556
NM_001015185	chr3R	229999	230563
NM_001015187	chr2h_random	454826	455340
NM_001015188	chr2h_random	454826	455340
NM_001015189	chrU	1516616	1572335
NM_001015207	chr2R	143538	143753
NM_001015208	chrU	17171720	17171929
NM_001015210	chr2h_random	3020863	3020998
NM_001015211	chr2h_random	362359	1117421
NM_001015212	chrU	1678557	1679834
NM_001015213	chrU	1678551	1679834
NM_001015214	chrU	1678557	1679834
NM_001015215	chr2L	20706932	20708296
NM_001015216	chrU	4276605	4344050
NM_001015217	chrU	12497976	12498084
NM_001015218	chr3R	2090938	2096932
NM_001015219	chr2L	21160766	21174655
NM_001015220	chrU	13510680	13510912
NM_001015221	chr3R	73655	79152
NM_001015222	chr3R	73655	79528
NM_001015223	chr3R	73045	74014
NM_001015224	chr3R	73045	74017
NM_001015225	chr2L	15376671	15379145
NM_001015226	chr2L	15376671	15378976
NM_001015227	chr3R_random	1629893	1725285
NM_001015228	chr2L	21756428	21756565
NM_001015230	chrX	20867968	20868584
NM_001015231	chr2R	440475	440847
NM_001015232	chrU	14575350	14651279
NM_001015233	chr3L	23676754	23677359
NM_001015239	chr3R	2673000	2749244
NM_001015240	chrXh	116480	127989
NM_001015241	chrXh	116480	128021
NM_001015242	chrXh	118398	128021
NM_001015243	chrXh	127984	132713
NM_001015244	chrXh	125844	132713
NM_001015245	chrXh	127984	132713
NM_001015246	chrXh	121417	132713
NM_001015247	chrXh	121417	132713
NM_001015248	chrXh	121446	132713
NM_001015249	chrXh	121446	132713
NM_001015250	chrXh	121603	132713
NM_001015251	chrXh	121603	132713
NM_001015252	chrXh	125844	132713
NM_001015253	chrXh	132975	133895
NM_001015254	chrXh	134133	136013
NM_001015255	chrXh	136276	137778
NM_001015256	chrXh	138605	149246
NM_001015257	chrXh	138605	149246
NM_001015258	chrXh	160477	167469
NM_001015259	chrXh	160477	167469
NM_001015260	chrX	21745068	21758598
NM_001015261	chrX	21749859	21758598
NM_001015262	chrX	21753471	21758598
NM_001015263	chrX	21753511	21758598
NM_001015264	chrX	21753120	21753590
NM_001015265	chr2h_random	3123875	3123998
NM_001015266	chr3R_random	1509570	1510107
NM_001015267	chrU	1833482	1839279
NM_001015268	chr3R	21567458	21766116
NM_001015269	chrX	3488561	3491308
NM_001015270	chrX	20794514	20794893
NM_001015271	chr2h_random	444349	891043
NM_001015272	chr2L_random	3575968	3961110
NM_001015273	chr2h_random	1083632	1083874
NM_001015274	chrU	1895423	1895757
NM_001015275	chr3R	8537755	8537971
NM_001015277	chrX_random	1669760	1669859
NM_001015292	chr2h_random	909716	910094
NM_001015293	chr2R	438925	639926
NM_001015295	chrU	770696	840634
NM_001015296	chr2L	21485512	21486686
NM_001015297	chr2h_random	1083632	1083873
NM_001015298	chr3R	2091266	2091389
NM_001015299	chr2L_random	2265721	2265894
NM_001015301	chr2L_random	1769909	1770035
NM_001015302	chrU	13938785	13938948
NM_001015303	chrU	1678808	1679267
NM_001015306	chrU	14940507	14940597
NM_001015307	chrU	21468841	21472903
NM_001015308	chr2h_random	3020863	3020998
NM_001015310	chrU	883784	953154
NM_001015311	chr2L_random	1120225	1120426
NM_001015313	chr2L_random	3797480	3926892
NM_001015314	chrU	832019	885501
NM_001015315	chr2h_random	1351719	1352017
NM_001015316	chrU	5578554	5609154
NM_001015318	chr2h_random	312497	708155
NM_001015319	chrU	4332137	4357216
NM_001015320	chrU	4332137	4333746
NM_001015321	chrU	4332137	4333768
NM_001015322	chrU	4332201	4332987
NM_001015323	chr3R	7829515	7831249
NM_001015324	chr3R	7829515	7831249
NM_001015325	chr3R	7829515	7831249
NM_001015326	chr3R	7829515	7831249
NM_001015327	chr2R	9684600	9685322
NM_001015328	chr3R	2091309	2091532
NM_001015329	chr3R	2091309	2097041
NM_001015330	chrU	12231090	12231384
NM_001015331	chr2L_random	3852569	3948326
NM_001015332	chr2h_random	159401	553255
NM_001015333	chr2h_random	2243388	2293644
NM_001015335	chrU	549396	550206
NM_001015336	chrU	15299579	15300313
NM_001015337	chr2R	1393060	1393205
NM_001015339	chr2h_random	2415450	2415827
NM_001015340	chr3L	8895941	8896294
NM_001015341	chr3h	214074	214657
NM_001015342	chr3h	214137	214385
NM_001015344	chr3R	930247	930462
NM_001015346	chr2h_random	1532679	1576304
NM_001015347	chr2h_random	1532677	1576304
NM_001015348	chrU	894788	903245
NM_001015349	chrU	19384934	19421002
NM_001015352	chr2h_random	1007012	1357887
NM_001015353	chr2h_random	1238707	1239104
NM_001015354	chrU	26269391	26298367
NM_001015355	chr3R	22127318	22127744
NM_001015356	chr2h_random	3613912	3614406
NM_001015357	chr2h_random	28436	362531
NM_001015358	chr3R	2090965	2091350
NM_001015359	chr3R	105073	124439
NM_001015360	chr3R	105073	124439
NM_001015362	chr2R	427713	427851
NM_001015363	chrU	22278121	22279291
NM_001015364	chr2L	22170344	22170631
NM_001015383	chrU	303215	305103
NM_001015384	chrU	277692	305103
NM_001015385	chrU	11569020	11927646
NM_001015386	chr2L_random	3756836	3758137
NM_001015387	chr2L_random	3756497	3757564
NM_001015388	chrU	15862983	15863244
NM_001015389	chr2h	468857	498582
NM_001015392	chrU	1227192	1227915
NM_001015393	chr2h_random	2027299	2027882
NM_001015394	chr2L_random	3308779	3309730
NM_001015395	chr2L	21520205	21566674
NM_001015396	chr2L	21520205	21566674
NM_001015397	chr2L	21520205	21566674
NM_001015398	chr2h_random	158943	160381
NM_001015399	chr2h_random	553204	909242
NM_001015400	chr2L	21274032	21290459
NM_001015401	chr2L	21185555	21228167
NM_001015402	chr2L	21579596	21579734
NM_001015403	chrU	16214750	16215112
NM_001015405	chrU	7266729	7274562
NM_001015473	chrUh	607868	642840
NM_001015474	chr2L	21235853	21236013
NM_001015476	chrU	25981261	25982032
NM_001015496	chrU	19220225	19220880
NM_001015497	chrYh	109991	110918
NM_001015498	chrU	14229250	14229412
NM_001015499	chr2h_random	35203	35399
NM_001015500	chr2L_random	3896240	3976161
NM_001015501	chr3L	1713039	1720251
NM_001015502	chrU	14463235	14463370
NM_001015503	chr3R	24804193	24804348
NM_001015505	chrU	11615728	11615903
NM_001031857	chr2R	13844443	13844651
NM_001031858	chr4	1341985	1371208
NM_001031859	chr4	1341985	1371208
NM_001031860	chr4	1341985	1371208
NM_001031861	chrX	51450	77211
NM_001031862	chrX	5946078	5980867
NM_001031863	chrX	5946078	5980867
NM_001031864	chrX	5946078	5980867
NM_001031865	chrX	5946078	5971067
NM_001031866	chrX	5946078	5980867
NM_001031867	chrX	5906144	5980867
NM_001031868	chrX	5541760	5545193
NM_001031877	chrX	2534747	2535635
NM_001031878	chrX	2541570	2544530
NM_001031879	chrX	2541439	2544530
NM_001031880	chrX	2541439	2544530
NM_001031881	chrX	2541439	2544530
NM_001031882	chrX	2541439	2544530
NM_001031883	chrX	2541439	2544530
NM_001031884	chrX	14106175	14230463
NM_001031885	chrX	14106175	14230463
NM_001031886	chrX	14106175	14230463
NM_001031887	chrX	14106175	14230463
NM_001031888	chrX	14106175	14230463
NM_001031889	chrX	14106175	14230463
NM_001031890	chrX	14361961	14385371
NM_001031891	chrX	14367345	14385371
NM_001031892	chrX	14367345	14377805
NM_001031893	chrX	14361961	14385371
NM_001031894	chrX	14361961	14376506
NM_001031895	chrX	14361961	14376506
NM_001031896	chrX	7061486	7062039
NM_001031897	chrX	15640546	15646939
NM_001031898	chrX	15640546	15646939
NM_001031899	chrX	16735157	16741630
NM_001031900	chrX	11827865	11829701
NM_001031901	chrX	11827865	11831618
NM_001031902	chrX	11827865	11831618
NM_001031903	chrX	11825178	11827015
NM_001031904	chrX	11825178	11825820
NM_001031907	chrX	11708978	11710306
NM_001031908	chrX	11708978	11710306
NM_001031909	chrX	11488324	11509558
NM_001031910	chrX	20168234	20182043
NM_001031911	chrX	20168234	20182043
NM_001031912	chrX	20366177	20367565
NM_001031913	chrX	20366177	20367506
NM_001031914	chrX	20366177	20367506
NM_001031915	chrX	20366177	20367565
NM_001031916	chrX	20418125	20423225
NM_001031917	chrX	20412887	20423225
NM_001031918	chrX	20412887	20423225
NM_001031919	chr3L	194761	196476
NM_001031920	chr3L	195825	196476
NM_001031921	chr3L	1209931	1213955
NM_001031922	chr3L	1211834	1213955
NM_001031923	chr3L	1209931	1213955
NM_001031924	chr3L	1209931	1213955
NM_001031925	chr3L	1209931	1213955
NM_001031926	chr3L	1554060	1568403
NM_001031927	chr3L	1554060	1568403
NM_001031928	chr3L	1554060	1568403
NM_001031929	chr3L	1554060	1568403
NM_001031930	chr3L	1555907	1568403
NM_001031931	chr3L	1555907	1568403
NM_001031932	chr3L	1605537	1615806
NM_001031933	chr3L	9442185	9475168
NM_001031934	chr3L	4599704	4601214
NM_001031935	chr3L	4601410	4603347
NM_001031936	chr2L	8890483	8891175
NM_001031937	chr3L	5127591	5128170
NM_001031938	chr3L	6342630	6347182
NM_001031939	chr3L	6342630	6347182
NM_001031940	chr3L	6342630	6347182
NM_001031941	chr3L	6342630	6347182
NM_001031942	chr3L	6342822	6347182
NM_001031943	chr3L	2549275	2550202
NM_001031944	chr3L	2549275	2551334
NM_001031945	chr3L	2549275	2551334
NM_001031946	chr3L	2550578	2551334
NM_001031948	chr3L	2415935	2416584
NM_001031949	chr3L	2415174	2415787
NM_001031950	chr3L	2413704	2414775
NM_001031951	chr3L	2286143	2295213
NM_001031952	chr3L	11546201	11550140
NM_001031953	chr3L	11546201	11550140
NM_001031954	chr3L	12538258	12538917
NM_001031955	chr3L	18018036	18019187
NM_001031956	chr3L	18018036	18019187
NM_001031957	chr3L_random	1570860	1571485
NM_001031958	chr3L_random	1591347	1591990
NM_001031959	chr3L	22001113	22001730
NM_001031960	chr3L	21999756	22000457
NM_001031961	chr3L	21998417	21998999
NM_001031962	chr3L	21996662	21997350
NM_001031963	chr3L	16338533	16339188
NM_001031964	chr3L	15547333	15564095
NM_001031965	chr3L_random	2976811	2977510
NM_001031966	chr3L	20632258	20632705
NM_001031967	chr3L	20551021	20566839
NM_001031968	chr2L	8890595	8891175
NM_001031969	chr3L	23094810	23095282
NM_001031970	chr3L	23095359	23095994
NM_001031971	chr3L	23096286	23096764
NM_001031972	chr3L	23096944	23097534
NM_001031973	chr3L	23097682	23098296
NM_001031974	chr3L	23098406	23098998
NM_001031975	chr3L	23100606	23101338
NM_001031976	chr3R	832801	833463
NM_001031977	chr3R	1471917	1535144
NM_001031978	chr3R	1471917	1504343
NM_001031979	chr3R	8104192	8104615
NM_001031980	chr3R	8138590	8141809
NM_001031981	chr3R	8145310	8149734
NM_001031982	chr3R	8145400	8146949
NM_001031983	chr3R	8145310	8149734
NM_001031984	chr3R	8661553	8667050
NM_001031985	chr3R	8661553	8679884
NM_001031986	chr3R	8668066	8679884
NM_001031987	chr3R	8661553	8679884
NM_001031988	chr3R	9228146	9231722
NM_001031989	chr3R	9228146	9231722
NM_001031990	chr3R	9213886	9231722
NM_001031991	chr3R	9213886	9231722
NM_001031992	chr3R	9227640	9229885
NM_001031993	chr3R	9227640	9229885
NM_001031994	chr3R	9460019	9460598
NM_001031995	chr3R	9934759	9935469
NM_001031996	chr3R	9935827	9936462
NM_001031997	chr3R	9938461	9939236
NM_001031998	chr3R	9938371	9940099
NM_001031999	chr3R	10440953	10471930
NM_001032000	chr3R	10549976	10559669
NM_001032001	chr3R	10549976	10553993
NM_001032002	chr3R	10549976	10559669
NM_001032003	chr3R	11001923	11002427
NM_001032004	chr3R	17034746	17040534
NM_001032005	chr3R	17031057	17040534
NM_001032006	chr3R	17038119	17040534
NM_001032007	chr3R	17034752	17040534
NM_001032008	chr3R	17031057	17040534
NM_001032009	chr3R	17031057	17034146
NM_001032010	chr3R	17031057	17034146
NM_001032011	chr3R	12545952	12547784
NM_001032012	chr3R	12542723	12545012
NM_001032013	chr3R	13015456	13015798
NM_001032014	chr3R	13844595	13846117
NM_001032015	chr3R	13844193	13845342
NM_001032016	chr3R	13844193	13846117
NM_001032017	chr3R	13844193	13846117
NM_001032018	chr3R	13844595	13846117
NM_001032019	chr2R	2318027	2747761
NM_001032020	chr3R	2591215	2592303
NM_001032021	chr3R	3492880	3526150
NM_001032022	chr3R	3662365	3667175
NM_001032023	chr3R	3655512	3667175
NM_001032028	chr3R	4642074	4658599
NM_001032029	chr3R	4645791	4658599
NM_001032030	chr3R	4642074	4645440
NM_001032031	chr3R	4642074	4658599
NM_001032032	chr3R	18705625	18740689
NM_001032033	chr3R	26515737	26521516
NM_001032034	chr3R	26515937	26522382
NM_001032035	chr3R	26515937	26522382
NM_001032036	chr3R	26515737	26521516
NM_001032037	chr3R	26515937	26522382
NM_001032038	chr3R	25830449	25831105
NM_001032039	chr3R	25568198	25571488
NM_001032040	chr3R	25389869	25391194
NM_001032041	chr3R	25389869	25391198
NM_001032042	chr3R	27798302	27798894
NM_001032043	chr3R	27809059	27809715
NM_001032044	chr2L	147332	148006
NM_001032045	chr2L	1318039	1318747
NM_001032046	chr2L	1318042	1318634
NM_001032047	chr2L	1926332	1928096
NM_001032048	chr2L	2102247	2108464
NM_001032049	chr2L	2199658	2203507
NM_001032050	chr2L	2753996	2755199
NM_001032051	chr2L	10321951	10406714
NM_001032052	chr2L	10341550	10372324
NM_001032053	chr2L	10366046	10406714
NM_001032055	chr2L	11004114	11008262
NM_001032056	chr2L	11004071	11008262
NM_001032059	chr2L	11076245	11080264
NM_001032060	chr2L	11075331	11080264
NM_001032061	chr2L	11076224	11080264
NM_001032062	chr2L	11589727	11593108
NM_001032063	chr2L	11589727	11591632
NM_001032064	chr2L	12113427	12114027
NM_001032065	chr2L	13084119	13085966
NM_001032066	chr2L	13084119	13085966
NM_001032067	chr2L	7210375	7245177
NM_001032068	chr2L	7210375	7245177
NM_001032069	chr2L	7210375	7245177
NM_001032070	chr2L	7210375	7245177
NM_001032071	chr2L	7210375	7240044
NM_001032072	chr2L	7210375	7245315
NM_001032073	chr2L	7210375	7246104
NM_001032074	chr2L	7210375	7245177
NM_001032075	chr2L	7210375	7245177
NM_001032076	chr2L	7665949	7676395
NM_001032077	chr2L	7674572	7676395
NM_001032078	chr2L	7674880	7676395
NM_001032079	chr2L	7674572	7676395
NM_001032080	chr2L	7665949	7676395
NM_001032081	chr2L	7674702	7676395
NM_001032082	chr2L	7948364	7950893
NM_001032083	chr2L	8013244	8013584
NM_001032084	chr2L	9951656	9952369
NM_001032085	chr2L	9952854	9953458
NM_001032086	chr2L	9953828	9954442
NM_001032087	chr2L	9955067	9955668
NM_001032088	chr2L	9956083	9956627
NM_001032089	chr2L	9956867	9957445
NM_001032090	chr2L	10148587	10158639
NM_001032091	chr2L	10246796	10248442
NM_001032092	chr2L	10246796	10248442
NM_001032093	chr2L	14096629	14106247
NM_001032094	chr2R	8081852	8082085
NM_001032095	chr2L	14729771	14731590
NM_001032096	chr2L	14729771	14731590
NM_001032097	chr2L	14730476	14733201
NM_001032098	chr2L	14729771	14733201
NM_001032099	chr2L	14730476	14731590
NM_001032101	chr2L	14730476	14733201
NM_001032102	chr2L	20289029	20289595
NM_001032103	chr2L	20275858	20278790
NM_001032104	chr2L	20092295	20099247
NM_001032105	chr2R	3666063	3666652
NM_001032106	chr2R	3361339	3447362
NM_001032107	chr2R	3361339	3447362
NM_001032108	chr2R	3361339	3447362
NM_001032109	chr2R	3361339	3447362
NM_001032110	chr2R	6065011	6072569
NM_001032111	chr2R_random	10097	10911
NM_001032112	chr2R	1307663	1308209
NM_001032113	chr2R_random	2337	2869
NM_001032114	chr2R_random	19849	20168
NM_001032115	chr2R_random	10097	10911
NM_001032116	chr2R	1307778	1308189
NM_001032117	chr2R_random	2504	2829
NM_001032118	chr2R_random	19849	20168
NM_001032119	chr2R_random	10097	10911
NM_001032120	chr2R	1307663	1308189
NM_001032121	chr2R_random	3243	6157
NM_001032122	chr2R_random	2335	2829
NM_001032123	chr2R_random	19849	20168
NM_001032124	chr2R_random	10097	10911
NM_001032125	chr2R	1307663	1308189
NM_001032126	chr2R_random	2337	2829
NM_001032127	chr2R_random	19849	20168
NM_001032128	chr2R_random	10097	10911
NM_001032129	chr2R	1307663	1308189
NM_001032130	chr2R_random	3243	6157
NM_001032131	chr2R_random	2337	2829
NM_001032132	chr2R_random	19849	20168
NM_001032133	chr2R_random	10097	10911
NM_001032134	chr2R	1307663	1308189
NM_001032135	chr2R_random	3243	6157
NM_001032136	chr2R_random	2335	2829
NM_001032137	chr2R_random	19849	20168
NM_001032138	chr2R_random	10097	10911
NM_001032139	chr2R	1307663	1308189
NM_001032140	chr2R_random	3243	6157
NM_001032141	chr2R_random	2335	2829
NM_001032142	chr2R_random	19849	20168
NM_001032143	chr2R_random	10097	10911
NM_001032144	chr2R	1307663	1308189
NM_001032145	chr2R_random	3243	6157
NM_001032146	chr2R_random	2335	2829
NM_001032147	chr2R_random	19849	20168
NM_001032148	chr2R_random	10097	10911
NM_001032149	chr2R	1307663	1308189
NM_001032150	chr2R_random	3243	6157
NM_001032151	chr2R_random	2335	2829
NM_001032152	chr2R_random	19849	20168
NM_001032153	chr2R_random	10097	10911
NM_001032154	chr2R	1307663	1308189
NM_001032155	chr2R_random	3243	6157
NM_001032156	chr2R_random	2335	2829
NM_001032157	chr2R_random	19849	20168
NM_001032158	chr2R_random	10097	10911
NM_001032159	chr2R	1307663	1308189
NM_001032160	chr2R_random	3243	6157
NM_001032161	chr2R_random	2335	2829
NM_001032162	chr2R_random	19849	20168
NM_001032163	chr2R_random	10097	10911
NM_001032164	chr2R	1307663	1308189
NM_001032165	chr2R_random	3243	6157
NM_001032166	chr2R_random	2335	2829
NM_001032167	chr2R_random	19849	20168
NM_001032168	chr2R_random	10097	10911
NM_001032169	chr2R	1307663	1308189
NM_001032170	chr2R_random	3243	6157
NM_001032171	chr2R_random	2335	2829
NM_001032172	chr2R_random	19849	20168
NM_001032173	chr2R_random	10097	10911
NM_001032174	chr2R	1307663	1308189
NM_001032175	chr2R_random	3243	6157
NM_001032176	chr2R_random	2335	2829
NM_001032177	chr2R_random	19849	20168
NM_001032178	chr2R_random	10097	10911
NM_001032179	chr2R	1307663	1308189
NM_001032180	chr2R_random	3243	6157
NM_001032181	chr2R_random	2335	2829
NM_001032182	chr2R_random	19849	20168
NM_001032183	chr2R_random	10097	10911
NM_001032184	chr2R	1307663	1308189
NM_001032185	chr2R_random	3243	6157
NM_001032186	chr2R_random	2335	2829
NM_001032187	chr2R_random	19849	20168
NM_001032188	chr2R_random	10097	10911
NM_001032189	chr2R	1307663	1308189
NM_001032190	chr2R_random	3243	6157
NM_001032191	chr2R_random	2335	2829
NM_001032192	chr2R_random	19849	20168
NM_001032193	chr2R_random	10097	10911
NM_001032194	chr2R	1307663	1308189
NM_001032195	chr2R_random	3243	6157
NM_001032196	chr2R_random	2335	2829
NM_001032197	chr2R_random	19849	20168
NM_001032198	chr2R_random	10097	10911
NM_001032199	chr2R	1307663	1308189
NM_001032200	chr2R_random	3243	6157
NM_001032201	chr2R_random	2335	2829
NM_001032202	chr2R_random	19849	20168
NM_001032203	chr2R_random	10097	10911
NM_001032204	chr2R	1307663	1308189
NM_001032205	chr2R_random	3243	6157
NM_001032206	chr2R_random	2335	2829
NM_001032207	chr2R_random	19849	20168
NM_001032208	chr2R_random	10097	10911
NM_001032209	chr2R	1307663	1308189
NM_001032210	chr2R_random	3243	6157
NM_001032211	chr2R_random	2335	2829
NM_001032212	chr2R_random	19849	20168
NM_001032213	chr2R_random	10097	10911
NM_001032214	chr2R	1307663	1308189
NM_001032215	chr2R_random	3243	6157
NM_001032216	chr2R_random	19849	20168
NM_001032217	chr2R	1215641	1218904
NM_001032222	chr2L	15258126	15258739
NM_001032223	chr2L	15637916	15638664
NM_001032224	chr2L	15747894	15749686
NM_001032225	chr2L	17934603	17935133
NM_001032226	chr2L	17997003	17997646
NM_001032227	chr2L	17998083	17998733
NM_001032228	chr2L	18262293	18262878
NM_001032229	chr2R	2718264	2731485
NM_001032230	chr2R	2356701	2358009
NM_001032231	chr2R	2356701	2361571
NM_001032232	chr2R	2356701	2361571
NM_001032233	chr2R	9695797	9697776
NM_001032234	chr2R	8647476	8647972
NM_001032235	chr2R	8646475	8647139
NM_001032236	chr2R	8594978	8610748
NM_001032237	chr2R	8594978	8610748
NM_001032238	chr2R	8510167	8510745
NM_001032239	chr2R	8491548	8492220
NM_001032240	chr2R	8423213	8423856
NM_001032241	chr2R	8420487	8422485
NM_001032242	chr2R	8420487	8422485
NM_001032243	chr2R	8081548	8082153
NM_001032244	chr2R	7887404	7897885
NM_001032245	chr2R	7202013	7203992
NM_001032246	chr2R	7110953	7112022
NM_001032247	chr2R	7110953	7112343
NM_001032248	chr2R	7110953	7112050
NM_001032249	chr2R	17283656	17337310
NM_001032250	chr2R	17283656	17337310
NM_001032251	chr2R	16946152	16949745
NM_001032252	chr2R	16682053	16684156
NM_001032253	chr2R	16679757	16684358
NM_001032254	chr2R	16682053	16684367
NM_001032255	chr2R	16679757	16682059
NM_001032256	chr2R	16679757	16681970
NM_001032257	chr2R	16679757	16684358
NM_001032258	chr2R	18581632	18584257
NM_001032259	chr2R	18583098	18584262
NM_001032260	chr2R	18583094	18584262
NM_001032261	chr2R	18583094	18584262
NM_001032262	chr2R	18581632	18583081
NM_001032263	chr2R	18581632	18584257
NM_001032264	chr2R	18072873	18074909
NM_001032265	chr2R	18072873	18078791
NM_001032266	chr2R	18072873	18078791
NM_001032267	chr2R	14675261	14675826
NM_001032268	chr2R	13655339	13757508
NM_001032269	chr2R	13655339	13757058
NM_001032270	chr2R	12757320	12759029
NM_001032271	chr2R	12757320	12759029
NM_001032272	chr2R	12664802	12666161
NM_001032273	chr2R	12664802	12666161
NM_001032274	chr2R	12359172	12360030
NM_001032275	chr2R	12020891	12024931
NM_001032276	chr2R	19463381	19464205
NM_001032277	chr2R	21095481	21096920
NM_001032399	chr2L	2318637	2340570
NM_001032400	chr2R	19618994	19634641
NM_001032401	chr3L	15153421	15159320
NM_001032402	chr3L	15153421	15172137
NM_001032403	chr3R	15909627	15941751
NM_001032404	chr3R	15934890	15939751
NM_001032405	chr3R	20848685	20852021
NM_001032406	chr3R	20848685	20861109
NM_001032407	chr3R	20848685	20871797
NM_001032408	chr2R	20139855	20142539
NM_001038709	chr2h_random	1869954	2096175
NM_001038712	chr4	154373	170742
NM_001038713	chr4	280350	284437
NM_001038714	chr4	379723	382722
NM_001038715	chr4	1109851	1125362
NM_001038716	chr4	1318546	1322892
NM_001038717	chr4	1318546	1322892
NM_001038718	chr4	1324639	1331962
NM_001038719	chr4	1324639	1332773
NM_001038720	chr4	1327727	1328120
NM_001038721	chr4	1335043	1339245
NM_001038722	chr4	1335043	1339230
NM_001038723	chr4	1335043	1339245
NM_001038724	chr4	1335043	1339235
NM_001038725	chr4	1334754	1339245
NM_001038726	chrX	51450	77211
NM_001038727	chrX	349378	351676
NM_001038728	chrX	349378	351334
NM_001038729	chrX	470973	472440
NM_001038730	chrX	733357	737667
NM_001038731	chrX	1269600	1271107
NM_001038732	chrX	1512984	1523312
NM_001038733	chrX	6500842	6501718
NM_001038734	chr2L	18464303	18723579
NM_001038735	chrX	6376788	6379607
NM_001038736	chrX	6181138	6182880
NM_001038737	chrX	6118376	6118825
NM_001038738	chrX	6002830	6005373
NM_001038739	chrX	5846138	5848713
NM_001038740	chrX	1012936	1019890
NM_001038741	chrX	18624804	18934616
NM_001038742	chr2L	14085199	15024615
NM_001038743	chr2L	205401	581117
NM_001038745	chrX	1969490	1970788
NM_001038747	chr3R	21765597	21767923
NM_001038748	chrX	12947493	12949720
NM_001038749	chrX	17996854	17997334
NM_001038750	chrX	18021176	18021591
NM_001038751	chrX	11134734	11135508
NM_001038752	chrX	7560417	7561885
NM_001038753	chrX	7969119	7969799
NM_001038754	chrX	8334381	8335040
NM_001038755	chrX	8937305	8940401
NM_001038756	chrX	9210401	9221556
NM_001038757	chrX	9550444	9554093
NM_001038758	chrX	10251825	10257803
NM_001038759	chrX	10461063	10461510
NM_001038760	chrX	15177590	15181372
NM_001038761	chrX	15193135	15209480
NM_001038763	chrX	16221752	16224686
NM_001038764	chrX	16672794	16690463
NM_001038765	chrX	17617742	17619435
NM_001038766	chrX	11573979	11593163
NM_001038767	chrX	20472946	20476550
NM_001038768	chrX	21327819	21330898
NM_001038769	chrX	21327819	21330644
NM_001038770	chrX	21327819	21332113
NM_001038771	chrX	21592239	21621021
NM_001038772	chr2L	105839	109438
NM_001038773	chr2L	105839	109438
NM_001038774	chr2L	105839	109438
NM_001038775	chr2L	105839	109438
NM_001038776	chr2L	111798	118377
NM_001038777	chr2L	323659	324609
NM_001038778	chr2L	805004	808001
NM_001038779	chr2L	1076668	1079787
NM_001038780	chr2L	1130458	1137096
NM_001038781	chr2L	1130458	1135152
NM_001038782	chr2L	2245696	2246505
NM_001038783	chr2L	3482229	3495240
NM_001038784	chr2L	10571809	10572673
NM_001038785	chr2L	10477308	10481175
NM_001038786	chr2L	10477308	10482406
NM_001038787	chr2L	10477308	10481175
NM_001038788	chr2L	10477308	10482406
NM_001038789	chr2L	13473687	13474958
NM_001038790	chr2L	13158021	13161131
NM_001038791	chr2L	6290367	6295596
NM_001038792	chr2L	5233416	5246465
NM_001038793	chr2L	10632956	10633611
NM_001038794	chr2L	10645608	10646356
NM_001038795	chr2L	10747805	10754887
NM_001038796	chr2L	11001738	11002635
NM_001038797	chr2L	12459850	12461738
NM_001038798	chr2L	12461801	12463723
NM_001038799	chr2L	12501683	12577466
NM_001038800	chr2L	12599895	12603644
NM_001038801	chr2L	12599895	12603644
NM_001038802	chr2L	12658020	12659179
NM_001038803	chr2L	12810822	12812797
NM_001038804	chr2L	12953832	12955014
NM_001038805	chr2L	6855351	6858075
NM_001038806	chr2L	6895825	6897477
NM_001038807	chr2L	7250688	7252000
NM_001038808	chr2L	7250688	7253325
NM_001038809	chr2L	7250688	7253325
NM_001038810	chr2L	7255140	7258550
NM_001038811	chr2L	8485931	8489174
NM_001038812	chr2L	8839290	8840054
NM_001038813	chr2L	9334869	9339035
NM_001038814	chr2L	9822058	9825264
NM_001038815	chr2L	13997383	14039698
NM_001038816	chr2L	14051726	14052144
NM_001038817	chr2L	14282481	14332492
NM_001038818	chr2L	14282481	14332492
NM_001038819	chr2L	14913691	14921113
NM_001038820	chr2L	20068288	20073933
NM_001038821	chr2L	20067907	20073933
NM_001038822	chr2L	20068288	20073933
NM_001038823	chr2L	20067907	20069940
NM_001038824	chr2R	5897620	5920648
NM_001038825	chr2R	6197993	6200997
NM_001038826	chr2R	6197993	6201275
NM_001038827	chr2R	6429943	6430548
NM_001038828	chr2R	6613956	6614150
NM_001038829	chr2R	6613249	6613899
NM_001038830	chr2R	6620376	6621885
NM_001038831	chr2R	6625193	6632755
NM_001038832	chr2R	6625193	6635538
NM_001038833	chr2R	6638499	6638691
NM_001038834	chr2R	6637458	6644117
NM_001038835	chr2R	6648778	6650460
NM_001038836	chr2R	6648866	6649261
NM_001038837	chr2R	6655374	6657316
NM_001038838	chr2R	6658548	6662528
NM_001038840	chr2R	6850709	6851058
NM_001038841	chr2R	1466972	1468807
NM_001038842	chr2R	1224238	1227660
NM_001038843	chr2R	1224275	1227660
NM_001038844	chr2R	804315	806039
NM_001038847	chr2L	16351800	16353094
NM_001038848	chr2L	18333549	18334075
NM_001038849	chr2L	18953667	18960361
NM_001038850	chr2R	9688517	9691278
NM_001038851	chr2R	9662249	9662848
NM_001038852	chr2R	8876920	8879771
NM_001038853	chr2R	8725028	8725568
NM_001038854	chr2R	8159328	8166635
NM_001038855	chr2R	7621936	7632097
NM_001038856	chr2R	10104405	10123907
NM_001038857	chr2R	10116311	10123907
NM_001038858	chr2R	10104405	10123907
NM_001038859	chr2R	10104405	10123907
NM_001038860	chr2R	17407947	17408896
NM_001038861	chr2R	17278051	17279666
NM_001038862	chr2R	16734878	16738549
NM_001038863	chr2R	16668043	16700723
NM_001038864	chr2R	16522842	16525027
NM_001038865	chr2R	15512889	15518887
NM_001038866	chr2R	15512889	15519969
NM_001038867	chr2R	15302133	15316316
NM_001038868	chr2R	15241676	15242362
NM_001038869	chr2R	15105586	15113988
NM_001038870	chr2R	14572618	14573226
NM_001038871	chr2R	14552005	14553061
NM_001038872	chr2R	13954392	13956887
NM_001038873	chr2R	12441998	12442200
NM_001038874	chr2R	11466816	11467799
NM_001038875	chr2R	11323709	11324597
NM_001038876	chr2R	11291273	11294974
NM_001038877	chr2R	16021263	16021899
NM_001038878	chr2R	18895787	18897785
NM_001038879	chr2R	19750856	19753262
NM_001038880	chr2R	19929454	19931826
NM_001038881	chr2R	19983041	19989694
NM_001038882	chr2R	20390061	20413375
NM_001038883	chr2L	19833276	19837000
NM_001038884	chr2R	20720454	20721838
NM_001038885	chr2R	20792002	20793415
NM_001038886	chr2R	21009701	21011528
NM_001038888	chr3L	209564	212167
NM_001038889	chr3L	371493	373382
NM_001038890	chr3L	875367	876671
NM_001038891	chr3L	876856	878073
NM_001038892	chr3L	876856	878073
NM_001038893	chr3L	1170928	1171650
NM_001038894	chr3L	1191584	1192648
NM_001038895	chr3L	1192828	1193919
NM_001038896	chr3L	1290764	1291278
NM_001038897	chr3L	1478601	1480420
NM_001038898	chr3L	8974336	8975333
NM_001038900	chr3L	4863040	4864339
NM_001038901	chr3L	5672669	5673333
NM_001038902	chr3L	6504688	6523155
NM_001038904	chr3L	7654490	7656289
NM_001038906	chr3L	3549144	3553046
NM_001038908	chr3L	9786399	9802556
NM_001038909	chr3L	9797191	9802556
NM_001038910	chr3L	10625019	10625523
NM_001038911	chr3L	10960567	10961218
NM_001038912	chr3L	11130165	11130797
NM_001038913	chr3L	12817602	12819059
NM_001038914	chr3L	12889702	12890390
NM_001038915	chr3L	12963936	12964781
NM_001038916	chr2R	11975754	12304320
NM_001038917	chr3L	14312249	14323910
NM_001038918	chr3L	14294280	14323910
NM_001038919	chr3L	14310541	14323910
NM_001038920	chr3L	14279224	14323910
NM_001038921	chr3L	14319754	14323910
NM_001038922	chr3L	14279224	14323136
NM_001038923	chr3L	14641239	14642106
NM_001038924	chr3L	14833047	14838379
NM_001038925	chr3L	14833047	14838379
NM_001038926	chr3L	14828158	14838379
NM_001038927	chr3L	17806824	17814048
NM_001038928	chr3L	18033135	18033975
NM_001038929	chr3L	18034757	18035620
NM_001038930	chr3L	18035780	18036843
NM_001038931	chr3L	18037190	18038063
NM_001038932	chr3L	18042725	18043745
NM_001038933	chr3L	18230250	18232729
NM_001038934	chr3L	18456499	18498928
NM_001038935	chr3L	18456499	18498928
NM_001038936	chr3L	18456499	18498928
NM_001038937	chr3L	18468641	18498928
NM_001038938	chr3L	18640847	18641715
NM_001038939	chr3L	17038055	17040490
NM_001038940	chr3L	16180129	16181486
NM_001038941	chr3L	15449702	15466958
NM_001038942	chr3L	15465290	15466958
NM_001038943	chr3L	15449702	15466958
NM_001038944	chr3L	20748000	20751681
NM_001038945	chr3L	20173755	20175581
NM_001038946	chr3L	20173755	20185445
NM_001038947	chr3L	19552799	19557066
NM_001038948	chr3L	23628953	23629462
NM_001038949	chr3R	387028	387836
NM_001038950	chr3R	7102405	7102651
NM_001038951	chr3R	9370201	9372067
NM_001038952	chr3L	10773674	10954384
NM_001038953	chr3R	12511703	12512607
NM_001038954	chr3R	12622329	12632800
NM_001038955	chr3R	12622329	12632800
NM_001038956	chr3R	12622329	12632800
NM_001038957	chr3R	12622329	12632800
NM_001038958	chr3R	12622329	12632800
NM_001038959	chr3R	12624773	12625422
NM_001038960	chr3R	12663690	12672274
NM_001038961	chr3R	13415210	13416779
NM_001038962	chr3R	13535285	13535790
NM_001038963	chr3R	13589714	13596539
NM_001038964	chr3R	13847129	13848287
NM_001038965	chr2L	16868525	17163210
NM_001038966	chr2L	18619617	18846265
NM_001038967	chr3R	14419224	14424340
NM_001038968	chr3R	14400498	14401502
NM_001038969	chr3R	14147207	14152025
NM_001038970	chr3R	17322258	17322912
NM_001038971	chr3R	17330886	17332222
NM_001038972	chr3R	4324020	4361235
NM_001038973	chr3R	5192553	5193302
NM_001038974	chr3R	18387901	18388168
NM_001038975	chr3R	19167402	19189085
NM_001038976	chr3R	19820946	19835118
NM_001038977	chr3R	25849798	25853579
NM_001038978	chr3R	25607499	25608026
NM_001038979	chr3R	25561280	25566662
NM_001038980	chr3R	24722815	24725565
NM_001038981	chr3R	24293734	24300135
NM_001038982	chr3R	24293734	24338881
NM_001038983	chr3R	23448166	23450280
NM_001038984	chr3R	22950320	22954052
NM_001038985	chr3R	22020665	22021863
NM_001038986	chr3R	21522317	21524177
NM_001038987	chr3R	21522317	21524177
NM_001038988	chr3R	27250961	27252832
NM_001038989	chr3R	28468247	28468628
NM_001042785	chr4	713590	721528
NM_001042786	chr4	713590	721528
NM_001042788	chrX	396699	411684
NM_001042789	chrX	425232	432447
NM_001042790	chrX	673976	674243
NM_001042791	chrX	852503	857666
NM_001042792	chrX	851873	857602
NM_001042793	chrX	6101136	6104765
NM_001042794	chrX	13365840	13727970
NM_001042795	chrX	4922319	4924610
NM_001042796	chr2L	16887505	17330812
NM_001042797	chrX	14431742	14435727
NM_001042798	chrX	13087450	13203702
NM_001042799	chrX	12393043	12483315
NM_001042800	chrX	18058846	18066440
NM_001042801	chrX	18570018	18616572
NM_001042802	chrX	18570018	18613340
NM_001042803	chr2L	15548239	15554456
NM_001042804	chr3L	11191936	11258079
NM_001042805	chrX	10946761	10952114
NM_001042806	chrX	10939597	10941446
NM_001042807	chrX	10939597	10941087
NM_001042808	chrX	1869409	1869919
NM_001042809	chrX	7199587	7216179
NM_001042810	chrX	9065326	9100322
NM_001042811	chrX	9157761	9162515
NM_001042812	chrX	9157761	9162515
NM_001042813	chrX	9977721	9989974
NM_001042814	chrX	9977777	9989974
NM_001042815	chrX	10477364	10530030
NM_001042816	chrX	10477364	10530030
NM_001042817	chrX	15452926	15459826
NM_001042818	chrX	15691938	15700141
NM_001042819	chr2R	15121024	15179269
NM_001042820	chrX	19691767	19704984
NM_001042821	chrX	20203388	20204667
NM_001042822	chrX	20203388	20210766
NM_001042823	chrX	21448935	21449142
NM_001042824	chrX	21457040	21457187
NM_001042825	chrX	21459445	21460037
NM_001042826	chrX	21463913	21487378
NM_001042827	chrX	21491891	21495694
NM_001042828	chrX	21500487	21504774
NM_001042829	chrX	21505512	21505737
NM_001042830	chrX	21513480	21530453
NM_001042831	chrX	21531696	21537737
NM_001042832	chrX	21540139	21549206
NM_001042833	chrX	21552704	21581635
NM_001042834	chrX	21604950	21628610
NM_001042835	chrX	21630875	21632043
NM_001042836	chrX	21631074	21633371
NM_001042837	chr3R	22384940	22386315
NM_001042838	chrX	21647782	21653587
NM_001042839	chrX	21647782	21653587
NM_001042840	chrX	21647782	21654209
NM_001042841	chrX	21647782	21653717
NM_001042844	chrX	21692072	21692633
NM_001042845	chrX	21694812	21694979
NM_001042846	chrX	21698707	21700306
NM_001042847	chrX	21698707	21700306
NM_001042848	chrX	21701600	21702772
NM_001042849	chrX	21702137	21702772
NM_001042850	chrX	21705114	21706768
NM_001042851	chrX	21714360	21728528
NM_001042852	chrX	21714360	21728528
NM_001042853	chrX	21714360	21728528
NM_001042854	chrX	21714360	21728528
NM_001042855	chrX	21732269	21733933
NM_001042856	chrX	21736372	21737329
NM_001042857	chrX	21736372	21737269
NM_001042858	chrX	21737600	21739158
NM_001042859	chrX	21737600	21738222
NM_001042861	chr2L	19992	48816
NM_001042862	chr2L	1908409	1924186
NM_001042863	chr2L	1908409	1924186
NM_001042864	chr2L	3064290	3100042
NM_001042865	chr2L	3687547	3690193
NM_001042866	chr2L	4656212	4657121
NM_001042867	chr2L	10577192	10578734
NM_001042868	chr2L	10561584	10568552
NM_001042869	chr2L	10560475	10561132
NM_001042870	chr2L	10534527	10545273
NM_001042871	chr2L	10484812	10487495
NM_001042872	chr2L	10484812	10487495
NM_001042873	chr2L	10430716	10452560
NM_001042874	chr2L	13982921	13984022
NM_001042875	chr2L	6226909	6227617
NM_001042876	chr2L	6188836	6191854
NM_001042877	chr2L	5849007	5856448
NM_001042878	chr2L	5682165	5697269
NM_001042879	chr2L	5009573	5009940
NM_001042880	chr2L	5006556	5007796
NM_001042881	chr2L	10794976	10821502
NM_001042882	chr2L	10822421	10822901
NM_001042883	chr2L	11189365	11289960
NM_001042884	chr2L	11802110	11831603
NM_001042885	chr2L	12651480	12654382
NM_001042886	chr2L	12785300	12810524
NM_001042887	chr2L	7047055	7053623
NM_001042888	chr2L	7367808	7368481
NM_001042889	chr2L	7367808	7368999
NM_001042890	chr2L	8513987	8515085
NM_001042891	chr2L	8777639	8833324
NM_001042892	chr2L	8893474	8930162
NM_001042893	chr2L	8893474	8942617
NM_001042894	chr2L	8893474	8986273
NM_001042895	chr2L	10195779	10202037
NM_001042896	chr2L	10202722	10204927
NM_001042897	chr2L	15088639	15103585
NM_001042898	chr2L	15088639	15103585
NM_001042899	chr2L	15088639	15103585
NM_001042900	chr2R	3929487	3930277
NM_001042901	chr2R	3698328	3717626
NM_001042902	chr2R	3698596	3717626
NM_001042903	chr2R	3282583	3311410
NM_001042904	chr2R	3114491	3132136
NM_001042905	chr2R	3114491	3132136
NM_001042906	chr2R	1668829	1670694
NM_001042907	chr2R	1605671	1607886
NM_001042908	chr2R	1564562	1569658
NM_001042909	chr2R	1117528	1148117
NM_001042910	chr2R	1099685	1110771
NM_001042911	chr2R	813414	814820
NM_001042912	chr2R	810500	810754
NM_001042913	chr2R	780353	792919
NM_001042914	chr2R	780083	780312
NM_001042915	chr2R	776486	777425
NM_001042916	chr2R	744609	765897
NM_001042917	chr2R	710682	711005
NM_001042918	chr2R	683029	702127
NM_001042919	chr2R	469740	470527
NM_001042921	chr2R	40350	40992
NM_001042922	chr2h_random	174837	176410
NM_001042923	chr2h_random	174567	176410
NM_001042924	chr2h_random	174567	176410
NM_001042925	chr2h_random	174567	176410
NM_001042926	chr2h_random	174837	176410
NM_001042927	chr2h_random	170355	170740
NM_001042928	chr2h_random	170355	170740
NM_001042929	chr2h_random	169847	172341
NM_001042930	chr2h_random	170142	172367
NM_001042931	chr2h	589365	590087
NM_001042932	chr2h	240656	245549
NM_001042933	chr2h	240656	246443
NM_001042934	chr2h	240656	246443
NM_001042935	chr2h_random	1372649	1629580
NM_001042936	chr2h_random	3354831	3616761
NM_001042938	chr2h_random	3218349	3218930
NM_001042939	chr2h_random	3218342	3218930
NM_001042940	chr2L_random	3960488	4023289
NM_001042941	chr2h_random	159746	362529
NM_001042942	chr2h	385337	404965
NM_001042943	chr2h	385337	404965
NM_001042944	chr2h	385337	404932
NM_001042945	chr2h	385337	404965
NM_001042946	chr2h	385337	404932
NM_001042947	chr2h	385337	404932
NM_001042948	chrU	120628	120940
NM_001042949	chrU	18869352	18869437
NM_001042950	chr2h_random	377928	385263
NM_001042951	chr2h_random	377928	385263
NM_001042952	chr2h_random	377928	385263
NM_001042953	chrU	1511897	1521930
NM_001042954	chr2h	697376	698368
NM_001042955	chr2h	697376	698090
NM_001042956	chr2h	692316	698738
NM_001042957	chr2h_random	611604	632322
NM_001042958	chrU	1969488	1969796
NM_001042959	chrX_random	1585225	1586385
NM_001042960	chrX_random	1585225	1586683
NM_001042961	chrX_random	1585225	1586683
NM_001042962	chr2h	157142	158900
NM_001042963	chr2h	157142	158900
NM_001042964	chr2h	157142	158900
NM_001042965	chr2h	157142	158900
NM_001042966	chr2h	157142	158674
NM_001042967	chrU	16213877	16213968
NM_001042968	chr2h	125340	126006
NM_001042969	chrU	16214354	16214547
NM_001042970	chr2L_random	3576032	3961014
NM_001042971	chr2L_random	2288485	2299750
NM_001042972	chr2L_random	2288485	2299750
NM_001042973	chr2h_random	1623592	1751781
NM_001042974	chrU	15299403	15299590
NM_001042975	chr2h_random	2448896	2449210
NM_001042976	chr2L	22005719	22022328
NM_001042977	chr2L	22005729	22051356
NM_001042978	chr2L_random	1092352	1109726
NM_001042979	chr2L_random	1092352	1109726
NM_001042980	chr3R	2091518	2096948
NM_001042981	chr2L_random	3932468	3934182
NM_001042982	chr2L	21261002	21261208
NM_001042983	chr2L	22285181	22286537
NM_001042984	chr2L	22285181	22286537
NM_001042985	chr2L	21852183	21852264
NM_001042986	chr2h_random	1838078	1929264
NM_001042987	chr2h_random	1838057	1929264
NM_001042988	chrX	10378250	10378547
NM_001042989	chr2L	21779787	21799595
NM_001042990	chr2L	21779787	21800457
NM_001042991	chr2L	21779787	21799595
NM_001042992	chr2L	21779787	21799595
NM_001042993	chr2L	21779787	21799595
NM_001042994	chr2L	21779787	21799595
NM_001042995	chr2L	21731376	21733631
NM_001042996	chr2h_random	428266	440167
NM_001042997	chr2h_random	428266	440167
NM_001042998	chr2h_random	428266	440167
NM_001042999	chr2h_random	428266	440167
NM_001043000	chr2h	76938	77139
NM_001043001	chr2h	76938	77360
NM_001043002	chr2h_random	2540481	2540656
NM_001043003	chr2L_random	2705372	2943880
NM_001043004	chrU	22667205	22667307
NM_001043005	chr2L_random	2368667	2371823
NM_001043006	chr2L_random	2811355	2958529
NM_001043007	chr2L_random	2811355	2958529
NM_001043008	chr2R	6158536	6158840
NM_001043009	chr2L	15348872	15364707
NM_001043010	chr2L	15348872	15364707
NM_001043011	chr2L	15891731	15954615
NM_001043012	chr2L	15891731	15954615
NM_001043013	chr2L	15891731	15954615
NM_001043014	chr2L	15891731	15954615
NM_001043015	chr2L	15891731	15954615
NM_001043016	chr2L	15891731	15954615
NM_001043017	chr2L	15891731	15954615
NM_001043018	chr2L	15891731	15954615
NM_001043019	chr2L	15891731	15954615
NM_001043020	chr2L	15891731	15954615
NM_001043021	chr2L	15891731	15954615
NM_001043022	chr2L	15891731	15954615
NM_001043023	chr2L	15891731	15954615
NM_001043024	chr2L	15891731	15954615
NM_001043025	chr2L	15891731	15954615
NM_001043026	chr2L	15891731	15954615
NM_001043027	chr2L	15891731	15954615
NM_001043028	chr2L	15891731	15954615
NM_001043029	chr2L	15891731	15954615
NM_001043030	chr2L	15891731	15954615
NM_001043031	chr2L	15891731	15954615
NM_001043032	chr2L	15891731	15954615
NM_001043033	chr2L	15891731	15954615
NM_001043034	chr2L	15891731	15954615
NM_001043035	chr2L	15891731	15954615
NM_001043036	chr2L	15891731	15954615
NM_001043037	chr2L	15891731	15954615
NM_001043038	chr2L	15891731	15954615
NM_001043039	chr2L	15891731	15954615
NM_001043040	chr2L	15891731	15954615
NM_001043041	chr2L	15891731	15954615
NM_001043042	chr2L	15891731	15954615
NM_001043043	chr2L	15891731	15954615
NM_001043044	chr2L	15891731	15954615
NM_001043045	chr2L	15891731	15954615
NM_001043046	chr2L	15891731	15954615
NM_001043047	chr2L	15891731	15954615
NM_001043048	chr2L	15891731	15954615
NM_001043049	chr2L	15891731	15954615
NM_001043050	chr2L	15891731	15954615
NM_001043051	chr2L	15891731	15954615
NM_001043052	chr2L	15891731	15954615
NM_001043053	chr2L	15891731	15954615
NM_001043054	chr2L	15891731	15954615
NM_001043055	chr2L	15891731	15954615
NM_001043056	chr2L	15891731	15954615
NM_001043057	chr2L	15891731	15954615
NM_001043058	chr2L	15891731	15954615
NM_001043059	chr2L	15891731	15954615
NM_001043060	chr2L	15891731	15954615
NM_001043061	chr2L	15891731	15954615
NM_001043062	chr2L	15891731	15954615
NM_001043063	chr2L	15891731	15954615
NM_001043064	chr2L	15891731	15954615
NM_001043065	chr2L	15891731	15954615
NM_001043066	chr2L	15963526	15965813
NM_001043067	chr2L	17344291	17400980
NM_001043068	chr2L	17567456	17579175
NM_001043069	chr2L	17802444	17805866
NM_001043070	chr2L	18044095	18063738
NM_001043071	chr2R	9688497	9692194
NM_001043072	chr3L	4843052	4843760
NM_001043073	chr2R	8431111	8432657
NM_001043074	chr2R	8428152	8429861
NM_001043076	chr2R	10763930	10780666
NM_001043077	chr2R	10763930	10767370
NM_001043078	chr2R	10763930	10768589
NM_001043079	chr2R	10763930	10768589
NM_001043080	chr2R	10763930	10780666
NM_001043081	chr2R	10931279	10948705
NM_001043082	chr2R	10931279	10952812
NM_001043083	chr2R	11075561	11101135
NM_001043084	chr2R	11072004	11101135
NM_001043085	chr2R	11075759	11101135
NM_001043086	chr2R	17283672	17337310
NM_001043087	chr2R	16996878	16997134
NM_001043088	chr2R	18454347	18455712
NM_001043089	chr2R	18445386	18445521
NM_001043090	chr2R	15164610	15168985
NM_001043091	chr2R	15164610	15168985
NM_001043092	chr2R	15164610	15168985
NM_001043093	chr2R	14990056	14991092
NM_001043094	chr2R	14535535	14541875
NM_001043095	chr2R	14535535	14538468
NM_001043096	chr2R	13720460	13757058
NM_001043097	chr2R	13615480	13620008
NM_001043098	chr2L	299749	566686
NM_001043099	chr2R	12332677	12332944
NM_001043100	chr2R	12084709	12086972
NM_001043101	chr2R	18727349	18734045
NM_001043102	chr2R	19614676	19616596
NM_001043103	chr2R	19932439	19934905
NM_001043104	chr2R	20396711	20413279
NM_001043105	chr2R	20886504	20892688
NM_001043106	chr2R	21025524	21030058
NM_001043107	chr3L	160736	162502
NM_001043108	chr3L	160736	161785
NM_001043109	chr3L	160736	162502
NM_001043110	chr3L	346488	357546
NM_001043111	chr3L	410336	520940
NM_001043112	chr3L	2075468	2103075
NM_001043113	chr3L	2070255	2103075
NM_001043114	chr3L	2075468	2103075
NM_001043115	chr2L	17623619	17871097
NM_001043116	chr3L	4066530	4156503
NM_001043117	chr3L	4095432	4156503
NM_001043118	chr3L	4097232	4156503
NM_001043119	chr3L	4095432	4156503
NM_001043120	chr3L	4095432	4156503
NM_001043121	chr3L	4097741	4156503
NM_001043122	chr3L	6805680	6806576
NM_001043123	chr3L	7753446	7774874
NM_001043124	chr3L	7926768	7930933
NM_001043125	chr3L	8255232	8264008
NM_001043126	chr3L	8255232	8287661
NM_001043127	chr3L	8263740	8285612
NM_001043128	chr3L	8324800	8333221
NM_001043129	chr3L	8677091	8689259
NM_001043130	chr3L	3652682	3668267
NM_001043131	chr3L	3624983	3646926
NM_001043132	chr3L	2513976	2516522
NM_001043133	chr3L	2260975	2308330
NM_001043134	chr3L	11621478	11629848
NM_001043135	chr3L	11843979	11848361
NM_001043136	chr3L	11843979	11846293
NM_001043137	chr3L	11846637	11848361
NM_001043138	chr3L	13101416	13110625
NM_001043139	chr3L	13309859	13363361
NM_001043140	chr3L	14841184	14842355
NM_001043141	chr3L	14887058	14944978
NM_001043142	chr3L	17808047	17814048
NM_001043143	chr3L	17806824	17814048
NM_001043144	chr3L	21864731	21871109
NM_001043145	chr3L	16674243	16675254
NM_001043146	chr3L	16674243	16675145
NM_001043147	chr3L	16300983	16310298
NM_001043148	chr3L	16300983	16310298
NM_001043149	chr3L	21465877	21467055
NM_001043150	chr3L	21049842	21054006
NM_001043151	chr3L	20764067	20764709
NM_001043152	chr3L	20724924	20731925
NM_001043153	chr3L	19456691	19467195
NM_001043154	chr3L	22154219	22234312
NM_001043155	chrU	9588198	9588295
NM_001043156	chrU	17682289	17692695
NM_001043157	chrU	2552477	2553574
NM_001043159	chr3L	23696967	23700629
NM_001043160	chr3L	23553699	23554374
NM_001043161	chr2h_random	831602	891055
NM_001043162	chrU	27897734	27908875
NM_001043163	chrU	27897734	27907448
NM_001043164	chrU	27897734	27907454
NM_001043165	chrU	22176978	22177352
NM_001043166	chrU	21398374	21399452
NM_001043167	chr3L	24044533	24103388
NM_001043168	chr3L	24044533	24085726
NM_001043169	chr3L	24044533	24103388
NM_001043170	chrU	21527398	21680284
NM_001043171	chrU	15861897	15862059
NM_001043172	chr2L_random	2803280	2803367
NM_001043173	chr2L_random	4004983	4005191
NM_001043174	chr2L_random	4005136	4013632
NM_001043175	chrU	23665730	23670566
NM_001043176	chrU	15913362	15913630
NM_001043177	chrU	15913362	15913630
NM_001043178	chr2h_random	159706	409673
NM_001043179	chr2h_random	1351739	1351841
NM_001043181	chr2L_random	3308318	3969863
NM_001043182	chrX	21102647	21102763
NM_001043183	chrU	15861719	15863311
NM_001043184	chr2h	474350	474476
NM_001043185	chrX	10376995	10379191
NM_001043187	chrU	9209334	9210434
NM_001043188	chrU	9209334	9210434
NM_001043189	chrU	9209393	9210225
NM_001043190	chr3R	400355	406047
NM_001043191	chr3R	406173	406522
NM_001043192	chr3R	423345	428905
NM_001043193	chr3R	24038055	24042436
NM_001043194	chr3R	520502	522702
NM_001043195	chr3R	523021	525681
NM_001043196	chr3R	536216	536793
NM_001043197	chr3R	539896	540391
NM_001043199	chr3R	590646	590860
NM_001043200	chr3R	597255	599316
NM_001043201	chr3R	604710	611838
NM_001043202	chr3R	617319	617430
NM_001043203	chr3R	652190	654243
NM_001043204	chr3R	661089	661577
NM_001043205	chr3R	665196	666375
NM_001043206	chr3R	675255	684710
NM_001043207	chr3R	704007	705418
NM_001043208	chr3R	704007	708645
NM_001043211	chr3R	1055330	1097815
NM_001043212	chr3R	1353323	1355955
NM_001043213	chr3R	1471917	1535144
NM_001043214	chr3R	1471917	1514882
NM_001043215	chr3R	17480223	17482236
NM_001043216	chr2L	14970335	15054237
NM_001043217	chr3R	17633579	17709657
NM_001043218	chr3R	18116507	18118791
NM_001043219	chr3R	18121371	18123748
NM_001043220	chr3L	15395820	15396377
NM_001043221	chr3R	8153143	8160324
NM_001043222	chr3R	8221272	8235719
NM_001043223	chr3R	8637222	8637897
NM_001043224	chr3R	8637414	8637897
NM_001043225	chr3R	9272302	9272768
NM_001043234	chr3R	9643839	9646442
NM_001043235	chr3R	10046736	10063925
NM_001043236	chr3R	10094520	10095289
NM_001043237	chr3R	10094294	10095289
NM_001043238	chr3R	10095482	10096138
NM_001043239	chr3R	10096382	10096750
NM_001043240	chr3R	10853200	10910730
NM_001043241	chr3R	16925187	16928734
NM_001043242	chr3R	16922093	16923671
NM_001043243	chr3R	16813045	16823891
NM_001043244	chr3R	16813796	16823891
NM_001043245	chr3R	12746002	12747166
NM_001043246	chr3R	15418687	15424904
NM_001043247	chr3R	15366287	15376184
NM_001043248	chr3R	15356378	15356652
NM_001043249	chr3R	15340226	15341819
NM_001043250	chr3R	14511172	14539570
NM_001043251	chr3R	14515333	14539570
NM_001043252	chr3R	14132920	14134168
NM_001043253	chr3R	14112522	14115090
NM_001043254	chr3R	14112522	14114655
NM_001043255	chr3R	14105764	14106385
NM_001043256	chr3R	4069134	4172553
NM_001043257	chr3R	4020950	4173191
NM_001043258	chr3R	4020950	4172553
NM_001043259	chr3R	4020950	4173191
NM_001043260	chr3R	4074512	4894938
NM_001043261	chr3R	4038301	4173191
NM_001043262	chr3L	14089294	14091373
NM_001043263	chr3R	4018448	4173191
NM_001043264	chr3R	4231531	4232025
NM_001043265	chr2L	4820104	5017057
NM_001043266	chr3R	5009890	5010620
NM_001043267	chr3R	5010825	5088891
NM_001043268	chr3R	5263547	5268830
NM_001043269	chr3R	5440517	5443460
NM_001043270	chr3R	5531124	5538380
NM_001043271	chr3R	5815383	5823518
NM_001043272	chr3R	5811167	5823518
NM_001043273	chr3R	5809197	5823518
NM_001043274	chr3R	5819064	5823518
NM_001043275	chr3R	6176707	6183410
NM_001043276	chr3R	18531100	18531739
NM_001043277	chr3R	18732036	18986881
NM_001043278	chr3R	19000342	19000944
NM_001043279	chr3R	19032264	19033953
NM_001043280	chr3R	19050124	19051095
NM_001043281	chr3R	19388431	19397419
NM_001043282	chr3R	19924844	19949404
NM_001043283	chr3R	19938297	19944520
NM_001043284	chr3R	20647266	20648506
NM_001043285	chr3R	26493013	26504534
NM_001043286	chr3R	26365669	26384808
NM_001043287	chr3R	26090897	26114501
NM_001043288	chr3R	26096262	26114501
NM_001043289	chr3R	26049143	26087992
NM_001043290	chr3R	26049143	26060649
NM_001043291	chr3R	25857201	25857786
NM_001043292	chr3R	25472288	25499637
NM_001043293	chr3R	24841147	24841650
NM_001043294	chr3R	24464716	24465607
NM_001043295	chr3R	24463471	24464419
NM_001043296	chr3R	24078495	24132328
NM_001043297	chr3R	23343980	23373010
NM_001043298	chr3R	21567459	21574480
NM_001043299	chr3R	21753047	21789645
NM_001043300	chr3R	21753886	21789645
NM_001043301	chr3R	21343793	21348400
NM_001043302	chr3R	21343793	21347690
NM_001043307	chr3R	20764472	20769921
NM_001043308	chr3R	20764472	20769921
NM_001043309	chr3R	20716218	20717473
NM_001043310	chr3R	26923833	26925559
NM_001043311	chr3R	27248629	27250594
NM_001043312	chr3R	27255053	27257091
NM_001043313	chr3R	27299102	27305035
NM_001043326	chr3R	9310101	9322844
NM_001043327	chr3R	9290711	9322051
NM_001043328	chr3R	9301477	9322051
NM_001043329	chr3R	9301477	9322051
NM_001043330	chr3R	9307566	9322051
NM_001043331	chr3R	9292491	9322051
NM_001043332	chr3R	21171164	21244737
NM_057214	chr2L	6267469	6433123
NM_057215	chr2L	6267469	6433123
NM_057217	chr2L	13248099	13252736
NM_057218	chr2L	13247539	13252736
NM_057219	chr2L	13248794	13252736
NM_057220	chr2L	11069048	11071544
NM_057222	chr2L	121345	123774
NM_057224	chr2R	4423734	4425742
NM_057225	chr2R	5546571	5549247
NM_057227	chr2R	15164610	15168985
NM_057228	chr3R	10363772	10471930
NM_057229	chr3R	10363772	10471930
NM_057230	chr3R	10363772	10471930
NM_057231	chr3R	7823017	7824942
NM_057232	chr3L	4061880	4063573
NM_057233	chr3L	6832719	6835957
NM_057236	chr3R	26786738	26787490
NM_057238	chr2L	18617337	18618983
NM_057241	chr2R	4633928	4642847
NM_057242	chr2R	16822291	16827322
NM_057243	chrX	6193266	6197382
NM_057244	chr2R	5627503	5629818
NM_057245	chrX	444889	448757
NM_057246	chr2L	13205378	13207874
NM_057247	chr2L	13208702	13212627
NM_057248	chr2L	10243274	10245022
NM_057249	chr2L	10228616	10234961
NM_057250	chr2L	20214648	20219173
NM_057251	chr2L	20214648	20219173
NM_057252	chr2L	19993336	19995583
NM_057253	chr2L	19899961	19902228
NM_057254	chr2L	19598592	19605707
NM_057255	chr3R_random	2953172	2953345
NM_057256	chr3R_random	2952771	2952998
NM_057257	chr2L	19040146	19067712
NM_057258	chr2R	5594925	5599091
NM_057259	chr2R	5637676	5639460
NM_057260	chr2R	5630114	5632282
NM_057261	chr2R	8201345	8204229
NM_057262	chr3L	1824693	1829475
NM_057263	chr3R	7330752	7350722
NM_057265	chr3L	1703710	1886988
NM_057266	chr2L	19825102	19830924
NM_057267	chrX	19334784	19337139
NM_057268	chr2L	13648134	13652201
NM_057269	chr3L	6786116	6800334
NM_057270	chr2L	5077352	5086801
NM_057271	chr2L	16971264	16975315
NM_057272	chr2L	16974717	16975326
NM_057273	chr2L	16976377	16976934
NM_057274	chr2L	16980611	16981355
NM_057275	chrX	235879	236968
NM_057276	chr2L	883610	886294
NM_057277	chr2L	16997452	16999581
NM_057278	chrX	375480	391591
NM_057279	chr2L	16993317	16995541
NM_057280	chr2L	16999700	17001676
NM_057281	chrX	443485	444520
NM_057282	chr2L	404269	405047
NM_057283	chr2R	20819704	20820798
NM_057284	chr3R	20062619	20063774
NM_057285	chr2L	19069967	19072060
NM_057286	chr2R	11166354	11168758
NM_057288	chr2R	12177365	12178491
NM_057289	chr3L	1837270	1838287
NM_057291	chr3R	23001361	23004056
NM_057292	chr3R	23001361	23004056
NM_057293	chr2L	20641690	20648762
NM_057294	chr2L	20641690	20648762
NM_057295	chr2R	7827397	7828534
NM_057296	chr2L	13303438	13304398
NM_057297	chr2L	13304422	13304911
NM_057298	chr2L	11075331	11075906
NM_057299	chr2L	11075331	11080264
NM_057302	chr3R	20440586	20446335
NM_057303	chr3R	20835747	20838547
NM_057304	chr3R	8892581	8906183
NM_057307	chr3R	17063650	17063743
NM_057308	chr2L	861862	862818
NM_057309	chr3R	6209688	6218605
NM_057310	chr3R	3664514	3667441
NM_057311	chr2L	9054446	9064364
NM_057313	chr2L	2982929	2986068
NM_057316	chr2R	15016455	15018016
NM_057317	chrX	6501772	6507978
NM_057318	chrX	6502231	6507978
NM_057319	chr2R	15152555	15158409
NM_057321	chr2R	9598743	9781384
NM_057324	chr2R	15159775	15163790
NM_057325	chr2L	5892913	5893724
NM_057326	chr3L	6205299	6272786
NM_057327	chr2R	1983298	1984045
NM_057328	chr2L	2742367	2744007
NM_057329	chrX	5241601	5242212
NM_057330	chr2L	13042849	13043822
NM_057333	chr2R	3010440	3020660
NM_057334	chr2R	18637763	18657016
NM_057335	chr2R	13051708	13052293
NM_057336	chrX	6246979	6248793
NM_057337	chr2R	17387244	17923245
NM_057338	chr2R	17263197	17271185
NM_057339	chr3L	1302506	1309793
NM_057340	chr3L	1301405	1309793
NM_057341	chr2R	15336770	15338012
NM_057343	chr2R	12313287	12314519
NM_057345	chr2R	14340988	14515577
NM_057346	chrX	281626	284119
NM_057349	chr3R	8715287	8734330
NM_057351	chr3R	9386443	9388975
NM_057352	chr2R	6039053	6042169
NM_057353	chr3L	17212059	17222689
NM_057354	chr2L	14074436	14093173
NM_057355	chr3R_random	475455	478505
NM_057356	chr3R_random	475455	478576
NM_057357	chr3R	28341390	28349489
NM_057358	chr3R	16473174	16477205
NM_057360	chr2L	388030	391795
NM_057361	chr2L	10585968	10587370
NM_057362	chr2R	8269500	8281888
NM_057364	chr2R	5939428	5944676
NM_057365	chr2R	19915757	19919201
NM_057366	chrX	13365840	13727970
NM_057367	chrX	5783139	5824894
NM_057368	chrX	5783139	5799408
NM_057369	chrX	5239718	5241278
NM_057370	chr3L	11533943	11534321
NM_057371	chr3L	11534861	11535275
NM_057373	chr2L	3714286	3721984
NM_057374	chr2R	12251034	12257585
NM_057375	chr2R	2038933	2065999
NM_057376	chr2R	2038933	2051670
NM_057377	chr3L	17216320	17222477
NM_057378	chrX	10365818	10371905
NM_057379	chr2R	17204438	17223023
NM_057380	chr2R	17204438	17223023
NM_057381	chr2R	17204438	17223023
NM_057382	chr2L	3829539	3830980
NM_057383	chr2R	13655339	13757480
NM_057384	chr2L	19853280	19854905
NM_057385	chr2L	15989842	16005460
NM_057386	chr2L	7389592	7393517
NM_057387	chr3L	11133552	11134997
NM_057388	chrX	14149972	14482936
NM_057389	chr3R	8270306	8401450
NM_057390	chrX	20399218	20406919
NM_057391	chr3L	1731516	1747596
NM_057392	chr3R	16291767	16293211
NM_057393	chr3R	14767447	14774292
NM_057397	chr2L	10895129	10938919
NM_057398	chr2L	10895129	10913960
NM_057400	chr3L	14090183	14096297
NM_057401	chr3R	12101768	12103476
NM_057402	chrX	1280456	1282075
NM_057403	chr2R	15173430	15181493
NM_057404	chr2R	8484687	8486349
NM_057405	chr2L	2023356	2029950
NM_057406	chrX	451111	459333
NM_057407	chr2L	10841959	10843637
NM_057408	chrX	852294	857796
NM_057410	chr2R	11729401	11769552
NM_057411	chr2R	11729401	11741656
NM_057412	chr2R	5944717	5950768
NM_057413	chr3R	28505553	28506402
NM_057414	chr2L	16265539	16269582
NM_057415	chr2R	10418250	10420590
NM_057416	chr2R	10418250	10420590
NM_057417	chr2R	10418250	10420590
NM_057418	chr2R	10418250	10420088
NM_057419	chr2L	12945590	12946377
NM_057420	chr3R	20727167	20732940
NM_057421	chr3R	16334871	16358862
NM_057422	chr3R	16334871	16358862
NM_057423	chr2R	9723978	9724849
NM_057424	chr3R	7446117	7448431
NM_057425	chr2R	12116351	12125240
NM_057426	chr2R	5375062	5397281
NM_057427	chr2R	5375075	5397281
NM_057428	chr2L	4253160	4254089
NM_057429	chrX	15177589	15181372
NM_057430	chr2L	13089105	13091202
NM_057431	chr2L	5120768	5122000
NM_057432	chr2L	510172	527698
NM_057433	chrX	6391097	6393586
NM_057435	chr2L	13235089	13235723
NM_057436	chr2L	13238862	13239482
NM_057437	chr2L	9845968	9846422
NM_057438	chrX	405060	411684
NM_057439	chr3L	17563673	17564456
NM_057440	chr2L	10236500	10239150
NM_057442	chr2L	14363325	14428845
NM_057444	chrX	181439	185897
NM_057445	chr3R	7835010	7836319
NM_057446	chr3R	7845598	7846595
NM_057449	chr2L	13064934	13066437
NM_057450	chr3L	17297489	17309268
NM_057452	chr3R	25419525	25421497
NM_057453	chr2L	15260823	15266827
NM_057454	chr2R	14171473	14204109
NM_057455	chrX	222284	223712
NM_057456	chr2L	2966049	2967874
NM_057457	chr2L	5064863	5069906
NM_057458	chr3R	13791875	13795292
NM_057459	chr3R	13791875	13795292
NM_057460	chr2R	14442732	14443759
NM_057462	chr2L	18028004	18037404
NM_057464	chr2R	15405570	15408193
NM_057465	chr2L	7254928	7258550
NM_057466	chr2R	13203337	13208803
NM_057468	chr2L	608397	990027
NM_057469	chr2R	6539973	6561488
NM_057470	chr3L	1200345	1204729
NM_057471	chr2L	391771	398457
NM_057472	chrX	6212942	6221352
NM_057473	chr2L	10239321	10243057
NM_057475	chr3L	1176803	1177275
NM_057476	chrX	196098	197042
NM_057477	chr3R	7829421	7833266
NM_057479	chr3L	1172223	1186875
NM_057480	chr3L	1184511	1184953
NM_057481	chr3L	1186426	1186877
NM_057483	chr3L	6813766	6819007
NM_057484	chr2R	19792090	19798727
NM_057485	chr3L	17346711	17348985
NM_057486	chr2L	3841548	3843922
NM_057489	chr2L	12668394	12679271
NM_057490	chr2R	18584193	18606355
NM_057492	chr2L	415954	433824
NM_057493	chr2L	2963061	2965783
NM_057494	chr2R	15454105	15493699
NM_057495	chr2R	15454105	15493699
NM_057496	chr2R	15454105	15493699
NM_057497	chr2R	15454105	15493699
NM_057500	chr3R	15711801	15712872
NM_057501	chr2L	20604046	20640695
NM_057502	chr2R	10946574	11038875
NM_057503	chr2L	305866	343212
NM_057504	chr2L	300706	343212
NM_057505	chr2R	8212426	8214183
NM_057506	chr3R	2806028	2810853
NM_057507	chr3L	7189844	7201159
NM_057508	chr3R	16040532	16041017
NM_057509	chr3L	1812221	1815205
NM_057510	chr2R	7563418	7571178
NM_057511	chr3L	4110076	4694273
NM_057512	chrX	6281795	6285152
NM_057513	chr2R	11126550	11132919
NM_057514	chr2R	11126550	11132919
NM_057515	chr2R	16185463	16188481
NM_057516	chr2R	19495769	19518522
NM_057517	chr2L	19284161	19290854
NM_057518	chrX	4430695	4431775
NM_057519	chr3R	28162391	28214969
NM_057520	chr2L	20305007	20308752
NM_057521	chr2L	5984406	5988860
NM_057523	chr3R	21566794	21912535
NM_057525	chr3R_random	120278	132193
NM_057526	chr2L	12587700	12588984
NM_057527	chr2L	7374356	7379097
NM_057529	chr2R	13864105	13889306
[truncated: 17,929 more rows]

## Sheet: D.pseudoobscura
NM_001007095	chrXR_group8	7765966	7807068
NM_001007096	chrXR_group8	7765966	7805650
NM_001014453	chr4_group2	460253	466207
NM_001014458	chr4_group3	8720385	8725473
NM_001014459	chr4_group3	8806395	8852869
NM_001014460	chr4_group3	4186144	4192651
NM_001014461	chr4_group3	4094328	4096161
NM_001014462	chr4_group4	4183165	4197360
NM_001014463	chr4_group3	5228500	5238397
NM_001014464	chr4_group3	5091813	5097220
NM_001014465	chr4_group3	5549768	5576985
NM_001014466	chr4_group3	5476395	5479699
NM_001014467	chr4_group4	1582960	1590808
NM_001014468	chr4_group4	1584617	1590808
NM_001014469	chr4_group4	1582960	1590769
NM_001014474	chr4_group5	2014561	2132593
NM_001014475	chr4_group1	3924734	3931435
NM_001014476	chr4_group1	3924734	3929189
NM_001014477	chr4_group1	3646824	3653504
NM_001014478	chr4_group3	1348523	1389136
NM_001014479	chr4_group3	1348523	1406131
NM_001014480	chrU	1028324	1034278
NM_001014481	chr4_group1	1861411	2000697
NM_001014482	chr4_group4	5215569	5218599
NM_001014484	chr4_group1	2883437	2887733
NM_001014485	chr4_group1	2726547	2774013
NM_001014486	chr4_group3	8131875	8151230
NM_001014487	chr4_group3	8131875	8151230
NM_001014491	chr4_group1	1664456	1666602
NM_001014493	chr4_group1	5034445	5035839
NM_001014495	chr4_group1	5029812	5031616
NM_001014496	chr4_group1	4069515	4076074
NM_001014497	chr4_group1	4084255	4088393
NM_001014498	chr4_group5	58558	61522
NM_001014499	chrU	2571142	2613722
NM_001014500	chr3	1080655	1127492
NM_001014501	chr3	1618089	1618699
NM_001014502	chr3	12236811	12238941
NM_001014503	chr3	5564056	5570031
NM_001014504	chr3	7777319	7784798
NM_001014507	chr3	13674766	13681046
NM_001014508	chr3	13672321	13681046
NM_001014509	chr3	13674827	13681046
NM_001014510	chr3	13674829	13681046
NM_001014511	chr3	13672321	13681046
NM_001014512	chr3	13674829	13681046
NM_001014513	chr3	13733957	13738592
NM_001014514	chr3	9154693	9173259
NM_001014515	chr3	9574941	9581577
NM_001014516	chr3	9574941	9580851
NM_001014517	chr3	16084839	16130806
NM_001014518	chr3	16084839	16119459
NM_001014519	chr3	16084839	16106611
NM_001014520	chr3	16084839	16130806
NM_001014522	chr3	776332	777144
NM_001014523	chr3	8144298	8149508
NM_001014524	chr3	8217286	8232106
NM_001014525	chr3	8217449	8227556
NM_001014526	chr3	8211974	8232106
NM_001014527	chr3	5002899	5008533
NM_001014528	chr3	2739464	2740503
NM_001014529	chr3	15101808	15103567
NM_001014535	chr3	19690100	19692475
NM_001014536	chr3	9836165	9854524
NM_001014537	chr3	9836165	9853537
NM_001014538	chr3	9863577	9870687
NM_001014539	chr3	6482223	6483321
NM_001014540	chr3	6464813	6491913
NM_001014541	chr3	6464813	6478600
NM_001014542	chr3	6463745	6491913
NM_001014543	chr3	19248023	19290274
NM_001014545	chr3	7543262	7560749
NM_001014546	chr3	7699945	7702465
NM_001014547	chr3	18553614	18555598
NM_001014548	chr3	18530946	18535359
NM_001014549	chr3	18337517	18347521
NM_001014550	chr3	17176467	17176832
NM_001014551	chr3	1865350	1865848
NM_001014552	chr3	1977282	1997357
NM_001014553	chr3	1977282	1997357
NM_001014554	chr3	10057996	10066403
NM_001014555	chrXR_group8	810202	814838
NM_001014557	chrXR_group8	8295249	8302139
NM_001014558	chrXR_group8	2434812	2435821
NM_001014559	chrXR_group8	2439329	2450796
NM_001014560	chrXR_group8	2437874	2450796
NM_001014561	chrXR_group8	2685908	2690062
NM_001014562	chrXR_group8	2685908	2690062
NM_001014563	chrXR_group8	2685908	2718880
NM_001014564	chrXR_group8	2685908	2690062
NM_001014565	chrXR_group8	3519542	3552689
NM_001014566	chrXR_group8	3425976	3427402
NM_001014567	chrXR_group8	3425976	3427396
NM_001014568	chrXR_group8	3425976	3427139
NM_001014569	chrXR_group8	3425976	3430945
NM_001014570	chrXR_group9	2903163	2907721
NM_001014571	chrXR_group6	2322471	2350170
NM_001014572	chrXR_group6	2297130	2306095
NM_001014573	chrXR_group8	1718091	1719639
NM_001014574	chrXR_group8	1702944	1717202
NM_001014575	chrXR_group8	1702944	1717202
NM_001014576	chrXR_group8	1702944	1717202
NM_001014577	chrXR_group8	8903489	8907002
NM_001014578	chrXR_group5	442501	449608
NM_001014579	chrXR_group5	560347	561295
NM_001014580	chrXR_group5	560347	561295
NM_001014581	chrXR_group9	3853572	3874694
NM_001014582	chrXR_group6	3238364	3242117
NM_001014583	chrXR_group6	4738591	4744807
NM_001014585	chrXR_group6	3572635	3575697
NM_001014586	chrXR_group8	2063869	2069540
NM_001014587	chrXR_group8	2063869	2073986
NM_001014589	chrXR_group8	660731	666450
NM_001014590	chrXR_group6	2217500	2235055
NM_001014591	chrXR_group9	5104337	5133166
NM_001014592	chr4_group1	5163261	5165160
NM_001014593	chrXR_group6	1320419	1335739
NM_001014594	chrXR_group6	1320419	1335739
NM_001014595	chrXR_group6	1319307	1335150
NM_001014596	chrXR_group6	1319307	1335150
NM_001014597	chrXR_group6	1319307	1322338
NM_001014598	chrXR_group6	1319307	1322337
NM_001014599	chrXR_group9	5935566	5938313
NM_001014600	chrXR_group8	340040	350399
NM_001014601	chrXR_group6	3088139	3093725
NM_001014602	chr2	24706956	24718441
NM_001014603	chr2	24706956	24715353
NM_001014604	chr2	24677320	24683019
NM_001014605	chr2	22008605	22011623
NM_001014606	chr2	21543224	21544571
NM_001014608	chr2	21519158	21520208
NM_001014609	chr2	26285945	26286713
NM_001014610	chr2	26285945	26289757
NM_001014612	chr2	12438234	12440504
NM_001014613	chr2	6988697	7022305
NM_001014614	chr2	29362571	29369108
NM_001014615	chr2	29366976	29369108
NM_001014616	chr2	25544799	25549290
NM_001014617	chr2	11263650	11278729
NM_001014618	chr2	9916617	9921089
NM_001014619	chr2	16876612	16881393
NM_001014620	chr2	13405310	13406936
NM_001014621	chr2	13244665	13264845
NM_001014622	chr2	7676796	7724568
NM_001014623	chr2	7679405	7690356
NM_001014624	chr2	7679405	7693690
NM_001014625	chr2	7676796	7724568
NM_001014626	chr2	22430271	22463136
NM_001014627	chr2	22430271	22444772
NM_001014628	chr2	22435586	22463123
NM_001014629	chr2	17842553	17853736
NM_001014630	chr2	28631499	28666839
NM_001014631	chr2	28752666	28756181
NM_001014632	chr2	28704866	28817465
NM_001014633	chr2	19321580	19323946
NM_001014634	chr2	19321580	19323946
NM_001014635	chr2	19321580	19323946
NM_001014636	chr2	19321580	19323946
NM_001014637	chr2	19321580	19323946
NM_001014638	chr2	11816726	11817650
NM_001014639	chr2	10598556	10598837
NM_001014640	chr2	16467896	16471960
NM_001014641	chr2	30028608	30043940
NM_001014642	chr2	15322875	15330200
NM_001014643	chr2	15461769	15479827
NM_001014644	chr2	9412767	9419300
NM_001014645	chr2	4127654	4132250
NM_001014646	chr2	12822109	12841643
NM_001014647	chr2	14039148	14045480
NM_001014648	chr2	14039462	14045480
NM_001014649	chr2	14040775	14045480
NM_001014650	chr2	14039142	14045480
NM_001014651	chr2	1696348	1737288
NM_001014652	chr2	1696348	1737288
NM_001014653	chr2	1696348	1737288
NM_001014654	chr2	1696348	1737288
NM_001014655	chr2	1696348	1737288
NM_001014656	chr2	1696348	1737288
NM_001014657	chr2	1696348	1737288
NM_001014658	chr2	1696348	1737288
NM_001014659	chr2	1696348	1737288
NM_001014660	chr2	1696348	1737288
NM_001014661	chr2	1696348	1737288
NM_001014662	chr2	1696348	1737288
NM_001014663	chr2	1696348	1737288
NM_001014664	chr2	1696348	1737288
NM_001014665	chr2	21144449	21146366
NM_001014666	chr2	21144449	21146366
NM_001014667	chr2	21144449	21146366
NM_001014668	chr2	19176530	19188585
NM_001014669	chr2	10346741	10390112
NM_001014670	chr2	10198307	10400085
NM_001014671	chr2	4726476	4728383
NM_001014672	chr2	4726476	4728383
NM_001014673	chr2	4726476	4728383
NM_001014674	chr2	4726476	4728383
NM_001014675	chr2	4726476	4728383
NM_001014676	chr2	4726476	4728383
NM_001014677	chr2	4726476	4728383
NM_001014678	chr2	13879129	13915512
NM_001014679	chr2	13879129	13893967
NM_001014680	chr2	13879129	13917640
NM_001014681	chr2	13879129	13898413
NM_001014682	chr2	13879129	13917643
NM_001014683	chr2	2137320	2171208
NM_001014684	chr2	945216	951703
NM_001014685	chrU	4572951	4619510
NM_001014686	chrU	6646123	6648623
NM_001014687	chrU	6676151	6688954
NM_001014688	chrU	6670112	6688954
NM_001014689	chrU	6673061	6688954
NM_001014690	chrU	5623072	5624871
NM_001014691	chrU	8924435	8930599
NM_001014692	chrU	8924435	8930599
NM_001014693	chrU	2848344	2862175
NM_001014694	chrU	2849018	2862175
NM_001014695	chrU	4659276	4661870
NM_001014696	chrU	7111543	7929061
NM_001014697	chrU	8627917	8645344
NM_001014698	chrU	8627917	8645344
NM_001014699	chrU	8627917	8645344
NM_001014700	chrU	8627917	8645344
NM_001014701	chrU	8627917	8645344
NM_001014706	chrXL_group1e	1390876	1391479
NM_001014707	chrXL_group1e	4064838	4078509
NM_001014708	chrXL_group1e	4064838	4078509
NM_001014709	chrXL_group1e	4064838	4078509
NM_001014710	chrXL_group1e	4064838	4078509
NM_001014711	chrXL_group1e	4064838	4078509
NM_001014712	chrXL_group1e	4064838	4078509
NM_001014713	chrXL_group1e	4412899	4415013
NM_001014714	chrXL_group1a	4525079	4551482
NM_001014715	chrXL_group1a	4525079	4551482
NM_001014716	chrXL_group1a	4543027	4551482
NM_001014717	chrXL_group1a	108583	423324
NM_001014718	chrXL_group1a	108583	116387
NM_001014720	chrXL_group1a	3725832	4014711
NM_001014721	chrXL_group1a	3725832	4014711
NM_001014722	chrXL_group1a	8638207	8647335
NM_001014723	chrXL_group1a	6925749	6948377
NM_001014724	chrXL_group1a	6925749	6948377
NM_001014725	chrXL_group1e	5573550	5577414
NM_001014726	chrXL_group1e	5573106	5577414
NM_001014727	chrXL_group1e	7747378	7758242
NM_001014728	chrXL_group3a	742745	773424
NM_001014729	chrXL_group3a	742745	753925
NM_001014730	chrXL_group3a	1134909	1135345
NM_001014731	chrXL_group1e	3921933	3924819
NM_001014732	chrXL_group1e	9939680	9960652
NM_001014733	chrXL_group1e	9939680	9960652
NM_001014734	chrXL_group1e	9939680	9960652
NM_001014735	chrXL_group1e	9939680	9960652
NM_001014736	chrXL_group1a	867873	892812
NM_001014737	chrXL_group1e	3470799	3480360
NM_001014738	chrXL_group1e	3470799	3480360
NM_001014739	chrXL_group1e	3470799	3480360
NM_001014740	chrXL_group1e	1295803	1304910
NM_001014741	chrXL_group1e	1295803	1304910
NM_001014742	chrXL_group1e	12129496	12138074
NM_001014743	chrXL_group1e	12161072	12189979
NM_001014744	chrXL_group1e	12161072	12189979
NM_001014745	chrXL_group1a	967316	978691
NM_001014746	chrXL_group1e	10381112	10382970
NM_001014747	chr2	7772674	7778052
NM_001014748	chrXL_group1a	7776994	7778845
NM_001014749	chrXL_group1a	8882372	8884110
NM_001014750	chrXL_group1e	11947289	11959305
NM_001014752	chrXL_group1a	5301359	5308151
NM_001014753	chrXL_group1a	5301359	5308151
NM_001014754	chrXL_group1a	5305355	5307214
NM_001014755	chrXL_group1a	5305355	5307214
NM_001014756	chrXL_group1a	5305355	5308151
NM_001014757	chrXL_group1e	7280724	7300115
NM_001014758	chrXL_group1e	7280724	7300115
NM_001014759	chrXL_group1e	7294436	7303489
NM_001014760	chrXL_group1e	7280724	7300115
NM_001015076	chrU	7550130	7550495
NM_001015077	chrU	7550715	7556487
NM_001015078	chrU	4218756	4221542
NM_001015079	chrU	4218756	4221542
NM_001015080	chrU	4218756	4221542
NM_001015081	chrU	4818610	4829346
NM_001015084	chr2	17042547	17042884
NM_001015092	chrU	1161729	1161795
NM_001015105	chr4_group2	1178364	1179059
NM_001015114	chrU	3094126	3094675
NM_001015119	chrU	466913	467069
NM_001015120	chrXR_group9	543201	543742
NM_001015127	chr2	25147459	25148189
NM_001015130	chrU	2749361	2749978
NM_001015131	chrU	11596379	11596481
NM_001015150	chrU	2709425	2709827
NM_001015151	chrU	2754565	2762446
NM_001015152	chrU	2754565	2762449
NM_001015155	chrU	2764213	2765065
NM_001015156	chrU	2764138	2765065
NM_001015157	chr2	24872131	24876379
NM_001015158	chr2	24872131	24876379
NM_001015159	chr2	24872131	24876379
NM_001015160	chr2	24872131	24876379
NM_001015161	chr2	24872131	24876379
NM_001015162	chr2	24872131	24876379
NM_001015167	chr4_group2	1170666	1171691
NM_001015168	chr4_group2	1170666	1171691
NM_001015189	chrU	5250278	5250401
NM_001015218	chr2	25791645	25797705
NM_001015221	chr2	25020609	25025943
NM_001015222	chr2	25020609	25025943
NM_001015223	chr2	25019614	25020089
NM_001015224	chr2	25019614	25020089
NM_001015225	chr3	897356	899793
NM_001015226	chr3	897356	899108
NM_001015227	chr2	18364859	18365497
NM_001015239	chrXL_group1e	485410	486605
NM_001015240	chrXL_group1e	495273	498108
NM_001015241	chrXL_group1e	495273	503093
NM_001015242	chrXL_group1e	496845	503093
NM_001015243	chrXL_group1e	503086	505481
NM_001015244	chrXL_group1e	502089	505481
NM_001015245	chrXL_group1e	503086	505481
NM_001015246	chrXL_group1e	503086	505481
NM_001015247	chrXL_group1e	503086	505481
NM_001015248	chrXL_group1e	503086	505481
NM_001015249	chrXL_group1e	503086	505481
NM_001015250	chrXL_group1e	503086	505481
NM_001015251	chrXL_group1e	503086	505481
NM_001015252	chrXL_group1e	502089	505481
NM_001015254	chrXL_group1e	508794	509853
NM_001015255	chrXL_group1e	510635	511609
NM_001015256	chrXL_group1e	512946	522514
NM_001015257	chrXL_group1e	512946	522514
NM_001015260	chrXL_group1e	534614	545528
NM_001015261	chrXL_group1e	534614	543498
NM_001015262	chrXL_group1e	534614	538077
NM_001015263	chrXL_group1e	534614	538080
NM_001015266	chr2	18362672	18363079
NM_001015268	chrXL_group1e	6723462	6727037
NM_001015269	chrXL_group1e	6723462	6726560
NM_001015270	chrU	2692832	2696034
NM_001015273	chrXL_group1a	708184	708326
NM_001015275	chr2	17164779	17164915
NM_001015310	chrU	12031817	12033282
NM_001015323	chr2	19737992	19739099
NM_001015324	chr2	19737992	19739099
NM_001015325	chr2	19737992	19739099
NM_001015326	chr2	19737992	19739099
NM_001015327	chr3	13468864	13469141
NM_001015335	chrU	1634262	1634854
NM_001015342	chr2	25014403	25014649
NM_001015348	chrU	13918717	13918783
NM_001015349	chrU	409625	410619
NM_001015352	chr4_group2	1176404	1179886
NM_001015353	chr4_group2	1177732	1178125
NM_001015354	chrU	453075	454446
NM_001015355	chr2	10128781	10129207
NM_001015363	chrU	3693150	3694073
NM_001015383	chr4_group4	6498303	6499435
NM_001015384	chr4_group4	6498303	6501196
NM_001015386	chr4_group4	6502443	6503895
NM_001015387	chr4_group4	6502229	6503109
NM_001015389	chrU	13535496	13781589
NM_001015401	chr2	25157942	25164343
NM_001015402	chrU	2751504	2751639
NM_001015405	chr2	25003280	25011119
NM_001015473	chrU	6406527	6406956
NM_001015476	chrU	2767321	2767565
NM_001015496	chr4_group2	893635	895472
NM_001015498	chrU	2306992	2315686
NM_001015501	chrU	1301625	1304347
NM_001015502	chrU	7568356	7569330
NM_001015503	chr2	23355338	23355404
NM_001015505	chrU	3700041	3721753
NM_001031857	chrU	11113642	11113816
NM_001031858	chrU	4818610	4829346
NM_001031859	chrU	4818610	4829346
NM_001031860	chrU	4818610	4829346
NM_001031861	chrXL_group1a	472930	516679
NM_001031862	chrXL_group3a	2029286	2069204
NM_001031863	chrXL_group3a	2029286	2069204
NM_001031864	chrXL_group3a	2029286	2069204
NM_001031865	chrXL_group3a	2040298	2069204
NM_001031866	chrXL_group3a	2029286	2069204
NM_001031867	chrXL_group3a	2029286	2126451
NM_001031868	chrXL_group1e	2247303	2250476
NM_001031869	chrXL_group3a	2191111	2192594
NM_001031870	chrXL_group3a	2191690	2192594
NM_001031877	chrXL_group1a	373726	374232
NM_001031878	chrXL_group1a	381180	383856
NM_001031879	chrXL_group1a	381180	383856
NM_001031880	chrXL_group1a	381180	383856
NM_001031881	chrXL_group1a	381180	383856
NM_001031882	chrXL_group1a	381180	383856
NM_001031883	chrXL_group1a	381180	383856
NM_001031884	chrXL_group1a	14158	17974
NM_001031885	chrXL_group1a	14158	28269
NM_001031886	chrXL_group1a	14158	20055
NM_001031887	chrXL_group1a	14158	20055
NM_001031888	chrXL_group1a	14158	28269
NM_001031889	chrXL_group1a	14158	20055
NM_001031890	chrXL_group1a	6289106	6307386
NM_001031891	chrXL_group1a	6289106	6308394
NM_001031892	chrXL_group1a	4597736	4701186
NM_001031893	chrXL_group1a	6289106	6307386
NM_001031894	chrXL_group1a	6297542	6307386
NM_001031895	chrXL_group1a	6297542	6307386
NM_001031896	chrXL_group3a	1639684	1640140
NM_001031897	chrXL_group1e	3709166	3713193
NM_001031898	chrXL_group1e	3709166	3713193
NM_001031899	chrXL_group3a	78067	83419
NM_001031900	chrXL_group1a	5561983	5563555
NM_001031901	chr2	26850179	26861750
NM_001031902	chr2	26850179	26861750
NM_001031903	chrXL_group1a	5566503	5568154
NM_001031904	chrXL_group1a	5567850	5568154
NM_001031907	chrXL_group1e	6515177	6516136
NM_001031908	chrXL_group1e	6515177	6516136
NM_001031909	chrXL_group1e	7280688	7300115
NM_001031910	chrXL_group3a	1182286	1272596
NM_001031911	chrXL_group3a	1182286	1272596
NM_001031912	chrXL_group1a	8940364	8941538
NM_001031913	chrXL_group1a	8940364	8941538
NM_001031914	chrXL_group1a	8940364	8941538
NM_001031915	chrXL_group1a	8940364	8941538
NM_001031916	chrXL_group1a	1425556	1430692
NM_001031917	chrXL_group1a	1425556	1434870
NM_001031918	chrXL_group1a	1425556	1434870
NM_001031920	chrXR_group8	1423619	1423760
NM_001031921	chrXR_group8	852662	856677
NM_001031922	chrXR_group8	852662	854115
NM_001031923	chrXR_group8	852662	856677
NM_001031924	chrXR_group8	852662	856677
NM_001031925	chrXR_group8	852662	856677
NM_001031926	chrXR_group8	4143936	4156574
NM_001031927	chrXR_group8	4143936	4156574
NM_001031928	chrXR_group8	4143936	4156574
NM_001031929	chrXR_group8	4143936	4156574
NM_001031930	chrXR_group8	4143936	4156574
NM_001031931	chrXR_group8	4143936	4156574
NM_001031932	chrXR_group9	1158857	1167539
NM_001031933	chrXR_group9	5747410	5782809
NM_001031934	chrXR_group6	6425286	6426659
NM_001031935	chrXR_group6	6423229	6425055
NM_001031936	chr2	239088	276540
NM_001031937	chr2	276162	276537
NM_001031938	chrXR_group9	3115138	3119103
NM_001031939	chrXR_group9	3115138	3119103
NM_001031940	chrXR_group9	3115138	3119103
NM_001031941	chrXR_group9	3115138	3119103
NM_001031942	chrXR_group9	3115138	3119109
NM_001031943	chrXR_group3a	1452770	1453262
NM_001031944	chrXR_group3a	1452770	1454265
NM_001031945	chrXR_group3a	1452770	1454265
NM_001031946	chrXR_group3a	1453795	1454265
NM_001031948	chrXR_group8	9076187	9076773
NM_001031949	chrXR_group8	9077016	9077550
NM_001031950	chrXR_group8	9077220	9078401
NM_001031951	chrXR_group8	8557149	8566418
NM_001031952	chrXR_group9	3500454	3502184
NM_001031953	chrXR_group9	3500454	3502184
NM_001031954	chr2	24099951	24101815
NM_001031955	chrXR_group6	247702	248354
NM_001031956	chrXR_group6	247702	248354
NM_001031957	chr2	1981274	1981755
NM_001031958	chr2	1981440	1981746
NM_001031959	chrXR_group8	1857807	1859090
NM_001031960	chrXR_group8	1857798	1857909
NM_001031961	chrXR_group8	1857861	1859235
NM_001031962	chrXR_group8	1857861	1859189
NM_001031964	chrXR_group9	4699974	4716892
NM_001031967	chrU	12350678	12358566
NM_001031968	chr2	239085	276540
NM_001031969	chrXR_group8	309293	309518
NM_001031970	chrXR_group8	309880	310309
NM_001031971	chrXR_group8	311461	311929
NM_001031972	chrXR_group8	312258	312717
NM_001031973	chrXR_group8	315766	316208
NM_001031974	chrXR_group8	316437	316919
NM_001031975	chrXR_group8	318704	319370
NM_001031976	chr2	1988392	1988542
NM_001031977	chr2	21578116	21634391
NM_001031978	chr2	21606428	21634391
NM_001031980	chr2	12949219	12951799
NM_001031981	chr2	14014497	14016019
NM_001031982	chr2	14014497	14015994
NM_001031983	chr2	14014497	14016019
NM_001031985	chr2	27163240	27180939
NM_001031986	chr2	27173053	27180939
NM_001031987	chr2	27163240	27180939
NM_001031988	chr2	3203659	3205052
NM_001031989	chr2	3203659	3206288
NM_001031990	chr2	3203659	3221394
NM_001031991	chr2	3203659	3221394
NM_001031992	chr2	3206087	3206491
NM_001031994	chr2	275953	276546
NM_001031995	chr2	5023413	5023872
NM_001031996	chr2	5022639	5023104
NM_001031997	chr2	5017689	5018314
NM_001031998	chr2	5016322	5018353
NM_001031999	chr2	6988697	7020150
NM_001032000	chr2	6893729	6903317
NM_001032001	chr2	6900225	6903317
NM_001032002	chr2	6893729	6903317
NM_001032004	chr2	25569691	25570698
NM_001032005	chr2	25569691	25573421
NM_001032006	chr2	25569691	25570698
NM_001032007	chr2	25569691	25570698
NM_001032008	chr2	25569691	25573421
NM_001032009	chr2	25573003	25573421
NM_001032010	chr2	25573003	25573714
NM_001032011	chr2	5249754	5411638
NM_001032012	chr2	5257110	5258164
NM_001032013	chr2	239076	276336
NM_001032014	chr2	10059690	10393854
NM_001032015	chr2	10059551	10060135
NM_001032016	chr2	10059551	10393854
NM_001032017	chr2	10059551	10393854
NM_001032018	chr2	10059690	10393854
NM_001032019	chr2	26155349	26173773
NM_001032020	chr2	29016710	29017571
NM_001032021	chr2	14876457	14918037
NM_001032022	chr2	6884901	6886165
NM_001032023	chr2	6878174	6886165
NM_001032028	chr2	27716305	27718425
NM_001032029	chr2	27716380	27718416
NM_001032030	chr2	27716305	27720872
NM_001032031	chr2	27716305	27718425
NM_001032032	chr2	16355049	16397604
NM_001032033	chr2	14464067	14469338
NM_001032034	chr2	14463061	14469521
NM_001032035	chr2	14463061	14469521
NM_001032036	chr2	14464067	14469338
NM_001032037	chr2	14463061	14469521
NM_001032038	chr2	287148	287469
NM_001032040	chr2	20514784	20515594
NM_001032041	chr2	20514784	20515594
NM_001032042	chr2	239136	276489
NM_001032043	chr2	275950	276543
NM_001032044	chr4_group3	1688894	1689576
NM_001032045	chr2	275959	276543
NM_001032046	chr2	2829861	2830178
NM_001032047	chr4_group3	8651796	8653481
NM_001032048	chr4_group3	4288558	4295553
NM_001032049	chr4_group3	4187244	4192651
NM_001032050	chr4_group4	2105811	2106889
NM_001032051	chr4_group3	2677130	2779457
NM_001032052	chr4_group3	2697771	2736887
NM_001032053	chr4_group3	2729973	2779457
NM_001032055	chr4_group3	691695	695146
NM_001032056	chr4_group3	691695	695146
NM_001032059	chr4_group1	4094372	4098301
NM_001032060	chr4_group1	4094372	4098976
NM_001032061	chr4_group1	4094372	4098301
NM_001032062	chr4_group5	557428	560489
NM_001032063	chr4_group5	558762	560489
NM_001032064	chr2	288426	311927
NM_001032065	chrXL_group1a	2085091	2086605
NM_001032066	chrXL_group1a	2085091	2086605
NM_001032067	chr4_group4	3010057	3036879
NM_001032068	chr4_group4	3010057	3036879
NM_001032069	chr4_group4	3010057	3036879
NM_001032070	chr4_group4	3010057	3036879
NM_001032071	chr4_group4	3010057	3036951
NM_001032072	chr4_group4	3010057	3043489
NM_001032073	chr4_group4	3010057	3044346
NM_001032074	chr4_group4	3010057	3036879
NM_001032075	chr4_group4	3010057	3036879
NM_001032076	chr4_group3	6272087	6638607
NM_001032077	chr4_group3	6646276	6647918
NM_001032078	chr4_group3	6646274	6647918
NM_001032079	chr4_group3	6646276	6647918
NM_001032080	chr4_group3	6272087	6638607
NM_001032081	chr4_group3	6646100	6647918
NM_001032084	chr4_group1	2033182	2033491
NM_001032085	chr4_group1	2031151	2031641
NM_001032086	chr4_group1	2031139	2031567
NM_001032087	chr4_group1	2027750	2028153
NM_001032088	chr4_group1	2026494	2026617
NM_001032090	chr4_group1	1738791	1748026
NM_001032091	chr4_group4	5892252	5893845
NM_001032092	chr4_group4	5892252	5893845
NM_001032093	chr4_group4	5678852	5679744
NM_001032094	chr2	239085	239389
NM_001032095	chr4_group1	3234392	3235274
NM_001032096	chr4_group1	3234392	3235274
NM_001032097	chr4_group1	3232804	3235274
NM_001032098	chr4_group1	3232804	3235274
NM_001032099	chr4_group1	3234392	3235274
NM_001032101	chr4_group1	3232804	3235274
NM_001032102	chr3	12457534	12457926
NM_001032104	chr4_group1	2317751	2325825
NM_001032105	chr2	288444	290969
NM_001032106	chr4_group3	10622832	10713690
NM_001032107	chr4_group3	10622832	10713690
NM_001032108	chr4_group3	10622832	10713690
NM_001032109	chr4_group3	10622832	10713690
NM_001032110	chr4_group5	1042371	1050258
NM_001032111	chrXL_group1e	10046827	10047055
NM_001032112	chr2	17042547	17042926
NM_001032113	chr2	10833473	11207065
NM_001032114	chr4_group4	1577681	1578161
NM_001032115	chrXL_group1e	10046827	10047055
NM_001032116	chr2	17042547	17042923
NM_001032117	chr2	10833476	10833853
NM_001032118	chr4_group4	1577681	1578161
NM_001032119	chrXL_group1e	10046827	10047055
NM_001032120	chr2	17042547	17042923
NM_001032121	chrXL_group1e	6216952	6217068
NM_001032122	chr2	10833476	11207065
NM_001032123	chr4_group4	1577681	1578161
NM_001032124	chrXL_group1e	10046827	10047055
NM_001032125	chr2	17042547	17042923
NM_001032126	chr2	10833476	11207065
NM_001032127	chr4_group4	1577681	1578161
NM_001032128	chrXL_group1e	10046827	10047055
NM_001032129	chr2	17042547	17042923
NM_001032130	chrXL_group1e	6216952	6217068
NM_001032131	chr2	10833476	11207065
NM_001032132	chr4_group4	1577681	1578161
NM_001032133	chrXL_group1e	10046827	10047055
NM_001032134	chr2	17042547	17042923
NM_001032135	chrXL_group1e	6216952	6217068
NM_001032136	chr2	10833476	11207065
NM_001032137	chr4_group4	1577681	1578161
NM_001032138	chrXL_group1e	10046827	10047055
NM_001032139	chr2	17042547	17042923
NM_001032140	chrXL_group1e	6216952	6217068
NM_001032141	chr2	10833476	11207065
NM_001032142	chr4_group4	1577681	1578161
NM_001032143	chrXL_group1e	10046827	10047055
NM_001032144	chr2	17042547	17042923
NM_001032145	chrXL_group1e	6216952	6217068
NM_001032146	chr2	10833476	11207065
NM_001032147	chr4_group4	1577681	1578161
NM_001032148	chrXL_group1e	10046827	10047055
NM_001032149	chr2	17042547	17042923
NM_001032150	chrXL_group1e	6216952	6217068
NM_001032151	chr2	10833476	11207065
NM_001032152	chr4_group4	1577681	1578161
NM_001032153	chrXL_group1e	10046827	10047055
NM_001032154	chr2	17042547	17042923
NM_001032155	chrXL_group1e	6216952	6217068
NM_001032156	chr2	10833476	11207065
NM_001032157	chr4_group4	1577681	1578161
NM_001032158	chrXL_group1e	10046827	10047055
NM_001032159	chr2	17042547	17042923
NM_001032160	chrXL_group1e	6216952	6217068
NM_001032161	chr2	10833476	11207065
NM_001032162	chr4_group4	1577681	1578161
NM_001032163	chrXL_group1e	10046827	10047055
NM_001032164	chr2	17042547	17042923
NM_001032165	chrXL_group1e	6216952	6217068
NM_001032166	chr2	10833476	10833853
NM_001032167	chr4_group4	1577681	1578161
NM_001032168	chrXL_group1e	10046827	10047055
NM_001032169	chr2	17042547	17042923
NM_001032170	chrXL_group1e	6216952	6217068
NM_001032171	chr2	10833476	10833853
NM_001032172	chr4_group4	1577681	1578161
NM_001032173	chrXL_group1e	10046827	10047055
NM_001032174	chr2	17042547	17042923
NM_001032175	chrXL_group1e	6216952	6217068
NM_001032176	chr2	10833476	11207065
NM_001032177	chr4_group4	1577681	1578161
NM_001032178	chrXL_group1e	10046827	10047055
NM_001032179	chr2	17042547	17042923
NM_001032180	chrXL_group1e	6216952	6217068
NM_001032181	chr2	10833476	10833853
NM_001032182	chr4_group4	1577681	1578161
NM_001032183	chrXL_group1e	10046827	10047055
NM_001032184	chr2	17042547	17042923
NM_001032185	chrXL_group1e	6216952	6217068
NM_001032186	chr2	10833476	10833853
NM_001032187	chr4_group4	1577681	1578161
NM_001032188	chrXL_group1e	10046827	10047055
NM_001032189	chr2	17042547	17042923
NM_001032190	chrXL_group1e	6216952	6217068
NM_001032191	chr2	10833476	10833853
NM_001032192	chr4_group4	1577681	1578161
NM_001032193	chrXL_group1e	10046827	10047055
NM_001032194	chr2	17042547	17042923
NM_001032195	chrXL_group1e	6216952	6217068
NM_001032196	chr2	10833476	10833853
NM_001032197	chr4_group4	1577681	1578161
NM_001032198	chrXL_group1e	10046827	10047055
NM_001032199	chr2	17042547	17042923
NM_001032200	chrXL_group1e	6216952	6217068
NM_001032201	chr2	10833476	10833853
NM_001032202	chr4_group4	1577681	1578161
NM_001032203	chrXL_group1e	10046827	10047055
NM_001032204	chr2	17042547	17042923
NM_001032205	chrXL_group1e	6216952	6217068
NM_001032206	chr2	10833476	10833853
NM_001032207	chr4_group4	1577681	1578161
NM_001032208	chrXL_group1e	10046827	10047055
NM_001032209	chr2	17042547	17042923
NM_001032210	chrXL_group1e	6216952	6217068
NM_001032211	chr2	10833476	10833853
NM_001032212	chr4_group4	1577681	1578161
NM_001032213	chrXL_group1e	10046827	10047055
NM_001032214	chr2	17042547	17042923
NM_001032215	chrXL_group1e	6216952	6217068
NM_001032216	chr4_group4	1577681	1578161
NM_001032217	chr4_group1	4061245	4064505
NM_001032222	chr3	10545395	10545545
NM_001032224	chr3	1315291	1316907
NM_001032225	chr3	9311007	9311268
NM_001032226	chr3	8425287	8425867
NM_001032227	chr3	8425281	8425864
NM_001032228	chr3	14229477	14229603
NM_001032229	chr3	16150895	16164431
NM_001032230	chr3	12158760	12160017
NM_001032231	chr3	12155553	12160017
NM_001032232	chr3	12155553	12160017
NM_001032233	chr3	13482438	13483765
NM_001032234	chr3	7492344	7492633
NM_001032235	chr3	7493239	7493416
NM_001032236	chr3	13996308	14001649
NM_001032237	chr3	13996308	14001649
NM_001032238	chr3	12457668	12457986
NM_001032239	chr3	12435863	12436462
NM_001032241	chr3	1804173	1806032
NM_001032242	chr3	1804173	1806032
NM_001032243	chr2	239311	276540
NM_001032244	chr3	10528634	10539451
NM_001032245	chr3	8003285	8005298
NM_001032246	chr3	8128488	8129287
NM_001032247	chr3	8128117	8129287
NM_001032248	chr3	8128722	8129287
NM_001032249	chr3	19440502	19495218
NM_001032250	chr3	19440502	19495218
NM_001032251	chr3	4296357	4299496
NM_001032252	chr2	8559178	8560282
NM_001032253	chr2	8559040	8560327
NM_001032254	chr2	8559178	8560282
NM_001032255	chr2	8559040	8560295
NM_001032256	chr2	8559040	8560295
NM_001032257	chr2	8559040	8560327
NM_001032258	chr3	6829269	6830514
NM_001032262	chr3	6829269	6830514
NM_001032263	chr3	6829269	6830514
NM_001032264	chr3	4824781	4826049
NM_001032265	chr3	4820192	4826049
NM_001032266	chr3	4820192	4826049
NM_001032268	chr3	12518456	12617854
NM_001032269	chr3	12518846	12617854
NM_001032270	chr3	10495151	10496686
NM_001032271	chr3	10495151	10496686
NM_001032272	chr3	8590117	8591260
NM_001032273	chr3	8590117	8591260
NM_001032274	chr3	8284325	8284877
NM_001032275	chr3	3615838	3620268
NM_001032277	chr3	10157477	10158978
NM_001032399	chr4_group3	4023588	4051899
NM_001032400	chr3	326022	341447
NM_001032401	chrXR_group6	674747	678709
NM_001032402	chrXR_group6	659974	678709
NM_001032403	chr2	10791147	10799128
NM_001032404	chr2	10791147	10795746
NM_001032405	chr2	6692935	6696251
NM_001032406	chr2	6692935	6705409
NM_001032407	chr2	6692935	6717334
NM_001032408	chr2	6692935	6724464
NM_001038709	chrU	4572951	4613792
NM_001038712	chrU	8755666	8760856
NM_001038714	chrU	6670119	6673562
NM_001038715	chrU	7593469	7618535
NM_001038718	chrU	7545099	7556940
NM_001038719	chrU	7545099	7556940
NM_001038720	chrU	7550130	7550494
NM_001038721	chrU	4218756	4221542
NM_001038722	chrU	4218756	4221542
NM_001038723	chrU	4218756	4221542
NM_001038724	chrU	4218756	4221542
NM_001038725	chrU	4218756	4221542
NM_001038726	chrXL_group1a	472930	516679
NM_001038727	chrXL_group1e	4425278	4426740
NM_001038728	chrXL_group1e	4425278	4426740
NM_001038729	chrU	1523643	1523984
NM_001038730	chrXL_group3a	2660483	2664912
NM_001038731	chrXL_group1a	4567785	4568762
NM_001038732	chrXL_group1a	4147630	4162801
NM_001038733	chrXL_group1e	348286	348711
NM_001038734	chrXL_group1a	2493326	2500645
NM_001038735	chrXL_group1a	2556789	2559200
NM_001038736	chrXL_group1a	162611	163357
NM_001038738	chrXL_group3a	2001286	2002922
NM_001038739	chrXL_group1e	7614741	7616992
NM_001038740	chrXL_group1e	11853021	11862886
NM_001038741	chrXL_group1e	11856614	11862886
NM_001038742	chrXL_group1e	6709643	6714649
NM_001038743	chrXL_group1a	7991293	8023550
NM_001038745	chrXL_group1e	5395109	5396069
NM_001038747	chrXL_group1e	4007127	4056031
NM_001038748	chrXL_group1e	3408781	3410234
NM_001038751	chrXL_group1e	884128	884733
NM_001038752	chrXL_group1a	5881243	5881766
NM_001038753	chrXL_group1e	1312713	1313307
NM_001038754	chrXL_group1e	6140008	6140212
NM_001038755	chrXL_group1e	4529508	4532597
NM_001038756	chrU	13956369	13957860
NM_001038758	chrXL_group1e	9697633	9699953
NM_001038759	chr4_group3	5462280	5462732
NM_001038760	chrXL_group1e	7694402	7697075
NM_001038761	chrXL_group1a	6649254	6663918
NM_001038763	chrXL_group1a	1531635	1534073
NM_001038764	chrXL_group3a	26430	63631
NM_001038765	chrXL_group1e	10685711	10686766
NM_001038766	chrXL_group1e	7358143	7366050
NM_001038767	chrXL_group1a	1354912	1359235
NM_001038768	chrXL_group1a	1103753	1106550
NM_001038770	chrXL_group1a	1103753	1106550
NM_001038771	chrXL_group1a	8183804	8217271
NM_001038772	chr4_group2	138126	141531
NM_001038773	chr4_group2	138126	141531
NM_001038774	chr4_group2	138126	141531
NM_001038775	chr4_group2	138126	141531
NM_001038776	chr4_group2	145502	152484
NM_001038777	chr4_group3	1310775	1310970
NM_001038778	chr4_group3	5594567	5597195
NM_001038779	chr4_group3	9487138	9487441
NM_001038780	chr4_group3	9549308	9551280
NM_001038781	chr4_group3	9549308	9553817
NM_001038782	chr2	19896117	19896249
NM_001038783	chr4_group3	5228500	5238397
NM_001038784	chr4_group4	1469910	1470719
NM_001038785	chr4_group4	1565169	1568253
NM_001038786	chr4_group4	1565169	1568253
NM_001038787	chr4_group4	1565169	1568253
NM_001038788	chr4_group4	1565169	1568253
NM_001038789	chr4_group4	3067549	3068489
NM_001038790	chr4_group1	236449	239315
NM_001038791	chr4_group5	542003	546593
NM_001038792	chr4_group3	1532277	1545802
NM_001038793	chr4_group3	7815628	7815976
NM_001038794	chr4_group3	7826835	7827497
NM_001038795	chr4_group4	939966	946995
NM_001038796	chr4_group3	689349	690196
NM_001038797	chr4_group3	397744	399624
NM_001038798	chr4_group3	396107	397639
NM_001038799	chr4_group3	299560	356464
NM_001038800	chr4_group3	257939	261031
NM_001038801	chr4_group3	257939	261031
NM_001038802	chr4_group3	201868	203009
NM_001038803	chr4_group3	67086	69033
NM_001038805	chr4_group1	3687497	3689010
NM_001038806	chr4_group3	6301995	6303341
NM_001038807	chr4_group4	3048414	3050470
NM_001038808	chr4_group4	3048414	3050470
NM_001038809	chr4_group4	3048414	3050470
NM_001038810	chr4_group4	3052355	3055813
NM_001038811	chr4_group2	885079	887272
NM_001038812	chr4_group3	5669388	5669760
NM_001038813	chr4_group4	572480	580307
NM_001038814	chr4_group1	2211055	2213003
NM_001038815	chr4_group4	5735216	5783615
NM_001038816	chr4_group4	5719627	5720041
NM_001038817	chr4_group4	5432754	5446214
NM_001038818	chr4_group4	5391670	5446214
NM_001038824	chr4_group4	6086180	6105625
NM_001038825	chr4_group5	64662	67072
NM_001038826	chr4_group5	64662	67072
NM_001038830	chr4_group1	2260118	2260738
NM_001038831	chr4_group1	2266480	2270004
NM_001038832	chr4_group1	2266480	2280404
NM_001038835	chrU	128794	131666
NM_001038840	chr4_group3	7777884	7778241
NM_001038841	chr4_group4	3449476	3451231
NM_001038842	chr4_group1	4052558	4054805
NM_001038843	chr4_group1	4052558	4054808
NM_001038844	chr4_group4	4539166	4540663
NM_001038847	chrU	7297888	7299144
NM_001038849	chr3	16247213	16251953
NM_001038850	chr3	13476111	13477338
NM_001038852	chr3	2931205	2933787
NM_001038853	chr4_group4	4845699	4845861
NM_001038854	chr3	14300430	14305157
NM_001038855	chr3	8140631	8149508
NM_001038856	chr3	17357376	17375892
NM_001038857	chr3	17368344	17375892
NM_001038858	chr3	17357376	17375892
NM_001038859	chr3	17357376	17375892
NM_001038862	chr3	3881903	3882397
NM_001038863	chr3	3809850	3840112
NM_001038864	chr3	16396910	16398074
NM_001038865	chr3	16344018	16450873
NM_001038866	chr3	16443390	16450873
NM_001038867	chr3	6311182	6323926
NM_001038868	chr3	6380956	6381333
NM_001038869	chr3	11321679	11325960
NM_001038870	chr3	3413177	3413571
NM_001038871	chr3	3391754	3392778
NM_001038872	chr3	7359195	7360876
NM_001038873	chr3	8370643	8370849
NM_001038874	chr3	15244799	15245372
NM_001038876	chr3	15418584	15420601
NM_001038877	chr3	4019649	4020267
NM_001038878	chr3	2456575	2458347
NM_001038879	chr3	1693091	1695642
NM_001038880	chr3	7618698	7621019
NM_001038881	chr3	7685063	7688181
NM_001038882	chr3	18195415	18197250
NM_001038883	chr3	15776316	15808569
NM_001038884	chr3	10714979	10716149
NM_001038885	chr3	1917075	1917980
NM_001038886	chr3	10121574	10123462
NM_001038888	chrXR_group8	1406510	1407580
NM_001038889	chrXR_group3a	1047076	1049413
NM_001038890	chr4_group4	4398705	4399799
NM_001038891	chr4_group5	1114528	1114939
NM_001038892	chr4_group5	1114528	1114939
NM_001038893	chrXR_group8	905225	905911
NM_001038894	chrXR_group8	874832	875880
NM_001038895	chrXR_group8	873541	874605
NM_001038896	chrXR_group8	760217	760319
NM_001038897	chrXR_group3a	1106883	1108371
NM_001038900	chrXR_group8	8445473	8446703
NM_001038901	chrXR_group3a	1226284	1226693
NM_001038902	chrXR_group9	3088380	3109443
NM_001038906	chrXR_group9	6125482	6129100
NM_001038908	chrXR_group9	3175715	3191219
NM_001038909	chrXR_group9	3175715	3180680
NM_001038910	chrXR_group9	2427437	2427916
NM_001038911	chrXR_group6	6089448	6089826
NM_001038912	chrXR_group9	3984629	3985211
NM_001038913	chrXR_group6	3534269	3534835
NM_001038914	chrXR_group9	4971632	4971794
NM_001038915	chrXR_group6	4524088	4524652
NM_001038916	chrXR_group8	6909368	6916948
NM_001038917	chrXR_group9	277665	285055
NM_001038918	chrXR_group9	264554	285055
NM_001038919	chrXR_group9	272190	285055
NM_001038920	chrXR_group9	245138	285055
NM_001038921	chrXR_group9	280814	285055
NM_001038922	chrXR_group9	245138	283667
NM_001038923	chrXR_group9	606831	607534
NM_001038924	chrXR_group6	998390	1002252
NM_001038925	chrXR_group6	998390	1002252
NM_001038926	chrXR_group6	998390	1007605
NM_001038927	chrXR_group6	449195	454786
NM_001038928	chrXR_group6	233535	234327
NM_001038929	chrXR_group6	231642	232421
NM_001038930	chrXR_group6	230433	231388
NM_001038931	chrXR_group6	229057	229897
NM_001038932	chrXR_group6	224269	224825
NM_001038933	chrXR_group6	98702	101340
NM_001038934	chrXR_group6	3602121	3648781
NM_001038935	chrXR_group6	3602121	3648781
NM_001038936	chrXR_group6	3602121	3648781
NM_001038937	chrXR_group6	3614550	3648781
NM_001038939	chrXR_group8	660731	663089
NM_001038944	chrXR_group6	5928825	5932058
NM_001038945	chrXR_group9	6400746	6403246
NM_001038946	chrXR_group9	6400746	6404727
NM_001038947	chrXR_group6	1158421	1162954
NM_001038948	chrU	5221488	5221712
NM_001038949	chr2	24795097	24797009
NM_001038951	chr2	1784908	1786420
NM_001038952	chr2	5119277	5180527
NM_001038953	chr2	5386521	5387154
NM_001038954	chr2	2442101	2452222
NM_001038955	chr2	2442101	2452222
NM_001038956	chr2	2442101	2452222
NM_001038957	chr2	2442101	2452222
NM_001038958	chr2	2442101	2452222
NM_001038959	chr2	2444159	2444584
NM_001038960	chr2	2483099	2491687
NM_001038961	chr2	9964829	9965756
NM_001038962	chr2	9853325	9853737
NM_001038963	chr2	16678602	16683371
NM_001038964	chr2	10061745	10062439
NM_001038965	chr2	13543464	13557612
NM_001038966	chr2	7531022	7560115
NM_001038967	chr2	25957566	25958868
NM_001038968	chr2	25936742	25937255
NM_001038969	chr2	22274193	22278171
NM_001038970	chr2	9160398	9162392
NM_001038971	chr2	9150826	9151227
NM_001038972	chr2	30028608	30043940
NM_001038973	chr2	2602378	2602746
NM_001038974	chr2	6379532	6379703
NM_001038975	chr2	3297236	3318913
NM_001038976	chr2	8698036	8712808
NM_001038977	chr2	1576041	1580092
NM_001038978	chrU	1805263	1805663
NM_001038980	chr2	19242455	19244005
NM_001038981	chr2	18754489	18768056
NM_001038982	chr2	18754489	18805126
NM_001038983	chr2	8639708	8641706
NM_001038984	chr2	3853752	3856970
NM_001038985	chr2	3512553	3513610
NM_001038986	chr2	8690041	8691477
NM_001038987	chr2	8690041	8691477
NM_001042785	chr2	12699376	12700730
NM_001042786	chr2	12699376	12700730
NM_001042788	chrXL_group1e	212628	231309
NM_001042789	chrXL_group1e	260933	265546
NM_001042791	chrXL_group1a	5132609	5138931
NM_001042792	chrXL_group1a	5132642	5141406
NM_001042793	chrXL_group1a	5962074	5965066
NM_001042794	chrXL_group1a	6165811	6174800
NM_001042795	chrXL_group1e	8711730	8714043
NM_001042796	chrXL_group1a	3927619	4114565
NM_001042797	chrXL_group1e	6816117	6819365
NM_001042798	chrXL_group1e	4040873	4056031
NM_001042799	chrXL_group1e	8134365	8161989
NM_001042800	chrXL_group1a	7217014	7222703
NM_001042801	chrXL_group3a	1304865	1332790
NM_001042802	chrXL_group3a	1310938	1332790
NM_001042803	chrXL_group1e	7597842	7599864
NM_001042804	chrXL_group1e	650288	671103
NM_001042805	chrXL_group1e	3219783	3226425
NM_001042806	chrXL_group1e	3211917	3213690
NM_001042807	chrXL_group1e	3211917	3213354
NM_001042809	chrXL_group3a	1413032	1433820
NM_001042810	chrXL_group1a	5818138	5854574
NM_001042811	chrXL_group1a	1916593	1920879
NM_001042812	chrXL_group1a	1916593	1920879
NM_001042813	chrU	4909232	4910142
NM_001042814	chrU	4909232	4910142
NM_001042815	chrXL_group1e	2992261	3051985
NM_001042816	chrXL_group1e	2992261	3051985
NM_001042817	chrXL_group3b	206311	215737
NM_001042818	chrXL_group1e	1354717	1362539
NM_001042819	chrXL_group1e	1431403	1455510
NM_001042820	chrXL_group1e	9058471	9289740
NM_001042821	chrXL_group3a	1290509	1291386
NM_001042822	chrXL_group3a	1290509	1297167
NM_001042825	chrXL_group1a	8344213	8345077
NM_001042829	chrXL_group1a	8296251	8296428
NM_001042830	chrXL_group1a	7975389	8270468
NM_001042833	chrXL_group1a	8224390	8247936
NM_001042835	chrXL_group1a	8169483	8170552
NM_001042836	chrXL_group1a	8168532	8170383
NM_001042837	chr2	7942724	7942883
NM_001042838	chrXL_group1a	8158428	8163886
NM_001042839	chrXL_group1a	8158428	8163886
NM_001042840	chrXL_group1a	8130319	8163886
NM_001042841	chrXL_group1a	8158212	8163886
NM_001042843	chrXL_group1a	8123372	8123431
NM_001042845	chrXL_group1a	8113499	8113606
NM_001042846	chrXL_group1a	8108453	8109270
NM_001042847	chrXL_group1a	8108453	8109270
NM_001042848	chrXL_group1a	8106654	8107452
NM_001042849	chrXL_group1a	8106654	8107225
NM_001042851	chrXL_group1a	8089290	8101204
NM_001042852	chrXL_group1a	8089290	8101204
NM_001042853	chrXL_group1a	8089290	8101204
NM_001042854	chrXL_group1a	8089290	8101204
NM_001042855	chrXL_group1a	8085990	8087094
NM_001042856	chrXL_group1a	8082118	8082864
NM_001042857	chrXL_group1a	8082118	8082864
NM_001042858	chrXL_group1e	549763	551081
NM_001042859	chrXL_group1e	550555	551081
NM_001042861	chr4_group2	80964	121011
NM_001042862	chr4_group3	8631099	8648742
NM_001042863	chr4_group3	8631099	8648742
NM_001042864	chr4_group1	4596837	4641806
NM_001042867	chr4_group3	5468204	5469558
NM_001042868	chr4_group4	1474446	1481118
NM_001042869	chr4_group4	1487960	1488350
NM_001042870	chr4_group4	1496749	1507008
NM_001042871	chr4_group4	1559555	1561936
NM_001042872	chr4_group4	1559555	1561936
NM_001042873	chr4_group3	2815717	2822983
NM_001042876	chr4_group1	3846072	3848177
NM_001042877	chr4_group2	661140	666304
NM_001042878	chr4_group3	882353	899749
NM_001042879	chr4_group3	5393024	5393351
NM_001042881	chr4_group4	1607700	1624730
NM_001042882	chr4_group4	1625916	1626309
NM_001042883	chr4_group5	918894	1033788
NM_001042884	chr4_group5	1338183	1368058
NM_001042885	chr4_group3	206885	209304
NM_001042886	chr4_group3	69194	89807
NM_001042887	chr4_group4	2841370	2843225
NM_001042888	chrU	1069303	1069789
NM_001042889	chrU	1069303	1070655
NM_001042890	chr4_group2	858721	859803
NM_001042891	chr4_group3	5678770	5738515
NM_001042892	chr4_group3	3133226	3178791
NM_001042893	chr4_group3	3133226	3194902
NM_001042894	chr4_group3	3133226	3244036
NM_001042895	chr4_group4	5960836	5969644
NM_001042896	chr4_group4	5956777	5958925
NM_001042897	chr4_group1	2658857	2685855
NM_001042898	chr4_group1	2658857	2685855
NM_001042899	chr4_group1	2658857	2685855
NM_001042901	chr4_group3	3469222	3482881
NM_001042902	chr4_group3	3469222	3482404
NM_001042903	chr4_group3	10529880	10559732
NM_001042904	chr4_group3	10349667	10367613
NM_001042905	chr4_group3	10349667	10367613
NM_001042906	chr4_group1	5016944	5019095
NM_001042907	chr4_group1	4935477	4937637
NM_001042908	chr4_group4	3292045	3295363
NM_001042909	chr4_group1	3937838	3975511
NM_001042910	chr4_group1	1082975	1091969
NM_001042911	chr4_group1	1410973	1414655
NM_001042912	chr4_group1	1417972	1418065
NM_001042913	chr4_group1	1436782	1444972
NM_001042914	chr4_group1	1445084	1445275
NM_001042915	chr4_group1	1451392	1451995
NM_001042916	chr4_group1	1469425	1473483
NM_001042917	chrU	9676777	9676867
NM_001042919	chr4_group5	1730031	1730745
NM_001042921	chr4_group4	6493029	6493666
NM_001042922	chr4_group4	6482403	6483641
NM_001042923	chr4_group4	6482403	6483641
NM_001042924	chr4_group4	6482403	6483641
NM_001042925	chr4_group4	6482403	6483642
NM_001042926	chr4_group4	6482403	6483641
NM_001042930	chr4_group4	6487747	6489634
NM_001042931	chr4_group3	4616994	4617453
NM_001042932	chr4_group4	6457885	6460380
NM_001042933	chr4_group4	6457885	6460380
NM_001042934	chr4_group4	6457885	6460380
NM_001042936	chr4_group4	6526402	6538989
NM_001042938	chrU	3739146	3739603
NM_001042939	chrU	3739146	3739603
NM_001042942	chr4_group1	728193	737840
NM_001042943	chr4_group1	728193	737840
NM_001042944	chr4_group1	728193	737840
NM_001042945	chr4_group1	728193	737840
NM_001042946	chr4_group1	728193	737840
NM_001042947	chr4_group1	728193	737840
NM_001042950	chr4_group4	6477670	6481634
NM_001042951	chr4_group4	6477670	6481634
NM_001042952	chr4_group4	6477675	6481634
NM_001042954	chr4_group4	6570926	6571982
NM_001042955	chr4_group4	6571205	6571982
NM_001042956	chr4_group4	6570926	6572914
NM_001042957	chr4_group1	719106	726732
NM_001042959	chr4_group4	6453591	6454668
NM_001042960	chr4_group4	6453304	6454668
NM_001042961	chr4_group4	6453304	6454668
NM_001042962	chr4_group4	6438941	6440548
NM_001042963	chr4_group4	6438941	6440548
NM_001042964	chr4_group4	6438941	6440548
NM_001042965	chr4_group4	6438941	6440548
NM_001042966	chr4_group4	6439236	6440548
NM_001042968	chr3	97636	98275
NM_001042969	chrU	4713784	4713886
NM_001042971	chrU	397879	401821
NM_001042972	chrU	397879	401821
NM_001042973	chrU	710516	711310
NM_001042975	chrU	1274582	1274795
NM_001042977	chrU	10970236	10970844
NM_001042978	chrU	5434807	5436361
NM_001042979	chrU	13807364	13807790
NM_001042981	chrU	445485	447141
NM_001042983	chrU	3737468	3738685
NM_001042984	chrU	3737468	3738685
NM_001042986	chr4_group2	1106530	1109666
NM_001042987	chr4_group2	1106530	1109666
NM_001042989	chrU	13925485	13927306
NM_001042990	chrU	13925485	13927306
NM_001042991	chrU	13925485	13927306
NM_001042992	chrU	13925485	13927306
NM_001042993	chrU	13925485	13927306
NM_001042994	chrU	13925485	13927306
NM_001042996	chr4_group4	6472853	6475417
NM_001042997	chr4_group4	6472850	6475417
NM_001042998	chr4_group4	6472850	6475417
NM_001042999	chr4_group4	6473024	6475417
NM_001043001	chr3	82611	82827
NM_001043005	chr3	75218	78191
NM_001043006	chrU	2571142	3631604
NM_001043007	chrU	2571142	4162860
NM_001043009	chr3	864839	885470
NM_001043010	chr3	864839	885470
NM_001043011	chr3	1463160	1525066
NM_001043012	chr3	1463160	1525066
NM_001043013	chr3	1463160	1525066
NM_001043014	chr3	1463160	1525066
NM_001043015	chr3	1463160	1525066
NM_001043016	chr3	1463160	1525066
NM_001043017	chr3	1463160	1525066
NM_001043018	chr3	1463160	1525066
NM_001043019	chr3	1463160	1525066
NM_001043020	chr3	1463160	1525066
NM_001043021	chr3	1463160	1525066
NM_001043022	chr3	1463160	1525066
NM_001043023	chr3	1463160	1525066
NM_001043024	chr3	1463160	1525066
NM_001043025	chr3	1463160	1525066
NM_001043026	chr3	1463160	1525066
NM_001043027	chr3	1463160	1525066
NM_001043028	chr3	1463160	1525066
NM_001043029	chr3	1463160	1525066
NM_001043030	chr3	1463160	1525066
NM_001043031	chr3	1463160	1525066
NM_001043032	chr3	1463160	1525066
NM_001043033	chr3	1463160	1525066
NM_001043034	chr3	1463160	1525066
NM_001043035	chr3	1463160	1525066
NM_001043036	chr3	1463160	1525066
NM_001043037	chr3	1463160	1525066
NM_001043038	chr3	1463160	1525066
NM_001043039	chr3	1463160	1525066
NM_001043040	chr3	1463160	1525066
NM_001043041	chr3	1463160	1525066
NM_001043042	chr3	1463160	1525066
NM_001043043	chr3	1463160	1525066
NM_001043044	chr3	1463160	1525066
NM_001043045	chr3	1463160	1525066
NM_001043046	chr3	1463160	1525066
NM_001043047	chr3	1463160	1525066
NM_001043048	chr3	1463160	1525066
NM_001043049	chr3	1463160	1525066
NM_001043050	chr3	1463160	1525066
NM_001043051	chr3	1463160	1525066
NM_001043052	chr3	1463160	1525066
NM_001043053	chr3	1463160	1525066
NM_001043054	chr3	1463160	1525066
NM_001043055	chr3	1463160	1525066
NM_001043056	chr3	1463160	1525066
NM_001043057	chr3	1463160	1525066
NM_001043058	chr3	1463160	1525066
NM_001043059	chr3	1463160	1525066
NM_001043060	chr3	1463160	1525066
NM_001043061	chr3	1463160	1525066
NM_001043062	chr3	1463160	1525066
NM_001043063	chr3	1463160	1525066
NM_001043064	chr3	1463160	1525066
NM_001043065	chr3	1463160	1525066
NM_001043066	chr3	1537350	1539482
NM_001043067	chr3	13800240	13862628
NM_001043068	chr3	9595028	9607091
NM_001043069	chr3	9188972	9191343
NM_001043070	chr3	13589430	13616872
NM_001043071	chr3	13476727	13478481
NM_001043072	chr2	311419	311984
NM_001043073	chr3	12375683	12378997
NM_001043074	chr3	12375677	12378997
NM_001043076	chr2	13016540	13108781
NM_001043077	chr2	13016540	13108781
NM_001043078	chr2	13016540	13108781
NM_001043079	chr3	13291522	13295910
NM_001043080	chr3	13291522	13305877
NM_001043081	chr3	8852393	8868048
NM_001043082	chr3	8852393	8871990
NM_001043083	chr3	533925	555054
NM_001043084	chr3	530816	555054
NM_001043085	chr3	533925	555054
NM_001043086	chr3	19453001	19495218
NM_001043087	chr3	16387911	16388139
NM_001043090	chr3	6599395	6602575
NM_001043091	chr3	6599395	6602575
NM_001043092	chr3	6599395	6602575
NM_001043093	chr3	11437645	11438121
NM_001043094	chr3	3375362	3381516
NM_001043095	chr3	3375362	3378362
NM_001043096	chr3	12518846	12557384
NM_001043097	chr3	12654067	12656644
NM_001043098	chr3	8344790	8358400
NM_001043099	chr3	8257157	8257404
NM_001043100	chr3	3559019	3560768
NM_001043101	chr3	17400713	17407256
NM_001043103	chr3	7265212	7624146
NM_001043104	chr3	17199569	17297737
NM_001043105	chr3	10000207	10007241
NM_001043106	chr3	10140504	10144867
NM_001043107	chrXR_group8	918607	920339
NM_001043108	chrXR_group8	919287	920339
NM_001043109	chrXR_group8	918607	920339
NM_001043110	chrXR_group3a	1066382	1077990
NM_001043111	chrXR_group3a	853445	994755
NM_001043112	chrXR_group9	5347625	5376778
NM_001043113	chrXR_group9	5340407	5376778
NM_001043114	chrXR_group9	5347625	5376778
NM_001043115	chrXR_group8	3745039	3752364
NM_001043116	chrXR_group8	5616209	5727218
NM_001043117	chrXR_group8	5666329	5727218
NM_001043118	chrXR_group8	5657060	5727218
NM_001043119	chrXR_group8	5658626	5727218
NM_001043120	chrXR_group8	5658626	5727218
NM_001043121	chrXR_group8	5658210	5727218
NM_001043123	chrXR_group6	3909036	3928856
NM_001043124	chrXR_group8	3395508	3400457
NM_001043125	chrXR_group6	1668334	1677259
NM_001043126	chrXR_group6	1668334	1696367
NM_001043127	chrXR_group6	1677001	1679093
NM_001043128	chrXR_group8	1746641	1756452
NM_001043129	chrXR_group8	5971085	5983291
NM_001043130	chrXR_group3a	67011	81729
NM_001043131	chrXR_group3a	40262	61809
NM_001043132	chrXR_group3a	1409898	1412368
NM_001043133	chrXR_group8	8528226	8578292
NM_001043134	chr2	25667821	25794452
NM_001043135	chrXR_group8	4268484	4270064
NM_001043136	chrXR_group8	4268484	4270064
NM_001043137	chr4_group3	4113932	4114607
NM_001043138	chrXR_group6	5287474	5294605
NM_001043139	chrXR_group6	5521346	5525894
NM_001043140	chrXR_group6	994313	995207
NM_001043141	chrXR_group6	877662	936970
NM_001043142	chrXR_group6	449195	453520
NM_001043143	chrXR_group6	449195	454786
NM_001043144	chrXR_group8	2008657	2012943
NM_001043145	chrXR_group9	2599862	2600985
NM_001043146	chrXR_group9	2599862	2600886
NM_001043147	chrXR_group6	3767853	3769295
NM_001043148	chrXR_group6	3767853	3769295
NM_001043150	chrXR_group8	7542464	7546192
NM_001043151	chrXR_group6	5915013	5915688
NM_001043152	chrXR_group6	5949077	5954701
NM_001043153	chrXR_group9	721449	727676
NM_001043154	chrXR_group6	5179694	5228974
NM_001043156	chrXR_group6	2782492	2805621
NM_001043157	chrXR_group6	2790822	2791503
NM_001043159	chrU	2669379	2670404
NM_001043162	chrU	5845484	5846816
NM_001043163	chrU	5845484	5846816
NM_001043164	chrU	5845484	5846816
NM_001043166	chr2	25056408	25056630
NM_001043167	chr2	25059571	25422332
NM_001043168	chr2	25059140	25422332
NM_001043169	chr2	25059140	25422332
NM_001043170	chr2	18305690	18312170
NM_001043171	chrU	2624184	2624271
NM_001043175	chr2	25069760	25073198
NM_001043176	chr2	18314181	18339583
NM_001043177	chr2	18314181	18339583
NM_001043183	chr3	86091	86199
NM_001043185	chr2	7774870	7775200
NM_001043187	chrU	2661939	2663019
NM_001043188	chrU	2661939	2663019
NM_001043189	chrU	2661939	2662977
NM_001043190	chr2	24787166	24788234
NM_001043192	chr2	24759490	24763379
NM_001043193	chr2	10443111	10447631
NM_001043194	chr2	24667999	24670080
NM_001043195	chr2	24665931	24667234
NM_001043197	chr2	24650289	24650528
NM_001043199	chr2	24617985	24618176
NM_001043200	chr2	24607862	24608235
NM_001043201	chr2	24597923	24601203
NM_001043206	chr2	24344098	24408578
NM_001043207	chr2	20175918	20198850
NM_001043208	chr2	20175918	20179140
NM_001043209	chr2	20197676	20198269
NM_001043211	chr2	21968545	22005386
NM_001043212	chr2	21748206	21750380
NM_001043213	chr2	21578116	21634391
NM_001043214	chr2	21600503	21634391
NM_001043215	chr2	17299970	17300090
NM_001043216	chr2	15968099	16034888
NM_001043217	chr2	15968099	16034888
NM_001043218	chr2	20145932	20148248
NM_001043219	chr4_group4	6517827	6519760
NM_001043220	chr2	26694952	26739946
NM_001043221	chr2	14027107	14029874
NM_001043222	chr2	14616085	14629169
NM_001043223	chr2	27134147	27134740
NM_001043224	chr2	27134267	27134740
NM_001043225	chr2	3159147	3159450
NM_001043234	chr2	12434454	12436303
NM_001043235	chr2	7447081	7453776
NM_001043236	chr2	7408037	7408727
NM_001043237	chr2	7408037	7408841
NM_001043238	chr2	7407354	7407765
NM_001043239	chr2	7401863	7402185
NM_001043240	chr2	28200878	28272166
NM_001043241	chr2	20581576	20585176
NM_001043242	chr2	20586190	20587630
NM_001043243	chr2	25660229	25669125
NM_001043244	chr2	25660786	25669125
NM_001043245	chr2	19280311	19282743
NM_001043246	chr2	20939386	20945207
NM_001043247	chr2	27895228	27905906
NM_001043248	chr2	27918017	27918291
NM_001043250	chr2	26052018	26083051
NM_001043251	chr2	26056307	26083051
NM_001043252	chr2	21425997	21426793
NM_001043253	chr2	21447177	21449188
NM_001043254	chr2	21447177	21449188
NM_001043255	chr2	21456936	21457564
NM_001043256	chr2	29735938	29858835
NM_001043257	chr2	29701018	29859379
NM_001043258	chr2	29701018	29858835
NM_001043259	chr2	29701018	29859379
NM_001043260	chr2	29742263	29859379
NM_001043261	chr2	29700881	29859379
NM_001043262	chr2	29848511	29859379
NM_001043263	chr2	29681701	29859379
NM_001043264	chr2	29898478	29898968
NM_001043265	chr2	27534506	27568865
NM_001043266	chr2	15335579	15336241
NM_001043267	chr2	15336820	15419348
NM_001043268	chr2	5766128	5769345
NM_001043269	chr2	5943814	5946119
NM_001043270	chr2	12652148	12657596
NM_001043271	chr2	25394413	25401244
NM_001043272	chr2	25394413	25405564
NM_001043273	chr2	25394413	25406657
NM_001043274	chr2	25394413	25398448
NM_001043275	chr2	9412767	9419300
NM_001043276	chr2	6518470	6518993
NM_001043277	chr2	12124770	12225975
NM_001043279	chr2	14196707	14198159
NM_001043280	chr2	13826842	13827842
NM_001043281	chr2	6249998	6258735
NM_001043282	chr2	9546934	9573755
NM_001043284	chr2	13841384	13841551
NM_001043285	chr2	14482004	14492604
NM_001043286	chr2	18625744	18646570
NM_001043287	chr2	30633581	30636841
NM_001043288	chr2	30616487	30636841
NM_001043289	chr2	22204242	22241690
NM_001043290	chr2	22204242	22210959
NM_001043291	chr2	1583908	1584491
NM_001043292	chrU	3346493	3376130
NM_001043294	chr2	18946013	18946190
NM_001043296	chr2	10198307	10405793
NM_001043297	chr2	8741939	8768449
NM_001043298	chr2	13892197	13898413
NM_001043299	chr2	13879097	13918664
NM_001043300	chr2	13880235	13918664
NM_001043301	chr2	1990327	1994381
NM_001043302	chr2	1990973	1994381
NM_001043307	chr2	1089517	1093880
NM_001043308	chr2	1089517	1093880
NM_001043309	chr2	869926	870723
NM_001043310	chr2	1513381	1514733
NM_001043311	chr2	1197736	1198574
NM_001043312	chr2	1192670	1196576
NM_001043313	chr2	1146310	1150831
NM_001043326	chr2	3106885	3120945
NM_001043327	chr2	3107260	3139500
NM_001043328	chr2	3107260	3130179
NM_001043329	chr2	3107260	3130179
NM_001043330	chr2	3107260	3112420
NM_001043331	chr2	3107260	3139500
NM_001043332	chr2	2094189	2171208
NM_057214	chr4_group3	6571118	6629066
NM_057215	chr4_group3	6571118	6629066
NM_057220	chr4_group1	4103620	4105234
NM_057222	chr4_group2	156782	157985
NM_057225	chr4_group3	654324	656706
NM_057227	chr3	6599395	6602575
NM_057228	chr2	6988478	7095587
NM_057229	chr2	6988478	7095587
NM_057230	chr2	6988697	7095587
NM_057231	chr2	19732124	19733362
NM_057232	chrXR_group8	5608548	5610284
NM_057233	chrXR_group3a	270097	273107
NM_057238	chr3	9569286	9569979
NM_057241	chr4_group3	10197472	10204823
NM_057242	chr3	3970500	3975648
NM_057243	chrXL_group1a	145989	150017
NM_057244	chr4_group4	6382529	6384585
NM_057246	chr4_group1	285669	288243
NM_057247	chr4_group1	289302	293070
NM_057248	chr4_group4	5896130	5897747
NM_057249	chr4_group4	5919715	5925625
NM_057250	chr4_group1	2498191	2502030
NM_057251	chr4_group1	2498191	2502030
NM_057252	chr4_group4	2466954	2469191
NM_057253	chr4_group4	2380569	2382606
NM_057254	chr4_group4	4534392	4541892
NM_057255	chr2	30184549	30188087
NM_057256	chr2	30185092	30188087
NM_057257	chr4_group2	634422	657802
NM_057258	chr4_group4	6414200	6417710
NM_057259	chrU	1602783	1603779
NM_057261	chr3	14760088	14762010
NM_057262	chrXR_group6	5044699	5049537
NM_057263	chr2	26305755	26324934
NM_057265	chr2	19816945	19833275
NM_057266	chr4_group4	2311389	2316432
NM_057267	chrXL_group1e	7146180	7147384
NM_057268	chr4_group1	4884120	4887815
NM_057269	chrXR_group3a	214520	228134
NM_057270	chr4_group1	4529160	4537902
NM_057272	chr3	2282749	2283374
NM_057273	chr3	2284584	2284999
NM_057274	chr3	2284581	2285002
NM_057275	chrXL_group1e	4289223	4290385
NM_057276	chr2	12869312	12871954
NM_057277	chr3	2304897	2306724
NM_057278	chrXL_group1e	156430	206445
NM_057279	chr3	2300827	2302660
NM_057280	chr3	2307240	2309163
NM_057281	chrXL_group1e	10880683	10881138
NM_057282	chr4_group3	1204745	1205352
NM_057283	chr3	1947982	1949077
NM_057284	chr2	1561503	1562606
NM_057285	chr4_group1	3586968	3588548
NM_057288	chr3	17591221	17593758
NM_057289	chrXR_group6	5057782	5058126
NM_057291	chr2	3799490	3802058
NM_057292	chr2	3799490	3802058
NM_057293	chr3	11677130	11681149
NM_057294	chr3	11677130	11681149
NM_057295	chr3	776036	777144
NM_057298	chr4_group1	4098649	4098976
NM_057299	chr4_group1	4094372	4098976
NM_057302	chr2	3000178	3005935
NM_057303	chr2	16422005	16424180
NM_057304	chr2	27237935	27251727
NM_057308	chr4_group2	458869	459609
NM_057309	chr2	3635491	3741375
NM_057310	chr2	6887531	6889279
NM_057311	chr4_group3	3342201	3351960
NM_057313	chr4_group4	4156456	4159065
NM_057317	chrXL_group1e	338075	345051
NM_057318	chrXL_group1e	338075	345051
NM_057319	chr3	6609521	6615585
NM_057321	chr2	19756789	19789484
NM_057324	chr3	6604122	6607691
NM_057325	chr4_group1	3647905	3648542
NM_057326	chrXL_group1a	8638207	8647335
NM_057328	chr4_group4	2088882	2090496
NM_057333	chr4_group3	10260278	10262091
NM_057334	chr3	6742203	6774868
NM_057337	chr2	26115522	26121539
NM_057338	chr3	19426796	19431159
NM_057339	chrXR_group8	4630957	4637739
NM_057340	chrXR_group8	4630957	4636928
NM_057343	chr3	17441624	17442645
NM_057345	chr2	17568553	17591212
NM_057346	chrXL_group1e	4349175	4351937
NM_057349	chr2	23051055	23072404
NM_057351	chr2	22183943	22186564
NM_057352	chr4_group1	1664456	1666602
NM_057353	chrXR_group8	4649736	4659071
NM_057354	chr4_group4	5686390	5708207
NM_057357	chr2	8350177	8357179
NM_057358	chr2	13379455	13383188
NM_057360	chr4_group3	1217177	1220660
NM_057361	chr2	26002022	26018264
NM_057362	chr3	14681910	14694323
NM_057366	chrXL_group1a	6165811	6210277
NM_057367	chrXL_group1a	6170403	6209769
NM_057368	chrXL_group1a	6169012	6185080
NM_057373	chr4_group3	4990096	4994323
NM_057374	chr3	17504660	17510870
NM_057375	chr3	18625492	18652134
NM_057376	chr3	18625492	18635373
NM_057377	chrXR_group8	4649791	4656332
NM_057378	chrXL_group1e	9785612	9915840
NM_057379	chr3	17767672	17786604
NM_057380	chr3	17767672	17786604
NM_057381	chr3	17767672	17786604
NM_057382	chr4_group3	4875612	4876888
NM_057383	chr3	12518456	12617854
NM_057384	chr4_group4	2339385	2340929
NM_057385	chr3	1598087	1613044
NM_057387	chrXR_group9	3980409	3981392
NM_057389	chrXL_group1a	1448830	1455135
NM_057390	chrXL_group1a	1448830	1455135
NM_057391	chrXR_group8	503670	515011
NM_057392	chr2	16147326	16148618
NM_057397	chr4_group3	3848842	3903923
NM_057398	chr4_group3	3877905	3903923
NM_057400	chr2	22315339	22351224
NM_057401	chr2	22483361	22484889
NM_057402	chrXL_group1a	4556346	4557650
NM_057403	chr3	6442496	6449998
NM_057404	chr3	12428865	12430183
NM_057405	chr4_group3	8777236	8782875
NM_057407	chr4_group3	3977478	3978292
NM_057408	chrXL_group1a	5132609	5138931
NM_057410	chr3	15692706	15697314
NM_057411	chr3	15684513	15697314
NM_057412	chr4_group4	6051973	6056548
NM_057413	chr2	16480917	16481698
NM_057419	chrU	4353820	4354444
NM_057420	chr2	837517	842595
NM_057421	chr2	13244665	13266287
NM_057422	chr2	13244665	13266287
NM_057423	chr3	14061081	14061873
NM_057424	chr2	26231920	26233512
NM_057426	chr4_group3	2209225	2233008
NM_057427	chr4_group3	2209225	2233008
NM_057428	chr4_group2	216248	216968
NM_057429	chrXL_group1e	7694489	7697075
NM_057430	chrU	13350159	13350793
NM_057431	chr4_group3	1657285	1658400
NM_057432	chr4_group3	1042952	1067401
NM_057433	chrXL_group1a	2541589	2543673
NM_057435	chr4_group1	327465	327999
NM_057436	chr4_group1	331490	331967
NM_057437	chr4_group1	2158086	2183561
NM_057438	chrXL_group1e	224099	231309
NM_057439	chrXL_group1e	2096793	2105314
NM_057440	chr4_group4	5914844	5917583
NM_057442	chr4_group4	5274191	5348681
NM_057444	chrXL_group1e	4216965	4222405
NM_057445	chr2	19742583	19743902
NM_057449	chrU	11436505	11438196
NM_057450	chrXR_group8	4823779	4827478
NM_057453	chr3	18169067	18175374
NM_057454	chr3	6031540	6063732
NM_057455	chrXL_group1e	4269306	4270675
NM_057456	chr4_group4	4176377	4177858
NM_057457	chr4_group3	5450457	5453895
NM_057458	chr2	16872263	16875217
NM_057459	chr2	16872263	16875217
NM_057460	chr3	5811058	5811811
NM_057462	chr3	13908142	13915962
NM_057464	chr3	6215113	6217436
NM_057465	chr4_group4	3052192	3055813
NM_057466	chr3	13106429	13112095
NM_057468	chr2	2022225	2168229
NM_057469	chr4_group4	3569522	3586166
NM_057470	chrXR_group8	861534	864966
NM_057471	chr4_group3	1210494	1216877
NM_057472	chrXL_group1a	119492	129067
NM_057473	chr4_group4	5902651	5906219
NM_057475	chrXR_group8	895916	896346
NM_057476	chrXL_group1e	4235289	4235970
NM_057477	chr2	19737992	19740281
NM_057479	chrXR_group8	895919	896355
NM_057480	chrXR_group8	881263	881629
NM_057481	chrXR_group8	881262	881693
NM_057483	chrXR_group3a	244690	249792
NM_057484	chr3	1742369	1748861
NM_057486	chr4_group3	4862338	4863735
NM_057489	chr4_group3	184451	193563
NM_057490	chr3	6816733	6827175
NM_057492	chr4_group3	1172016	1191937
NM_057493	chr4_group4	4178951	4180614
NM_057494	chr3	16470131	16508491
NM_057495	chr3	16470131	16508491
NM_057496	chr3	16470131	16508491
NM_057497	chr3	16470131	16508491
NM_057500	chr2	7767472	7768363
NM_057501	chr3	11642360	11676002
NM_057502	chr2	579767	606722
NM_057503	chr4_group3	1285089	1340966
NM_057504	chr4_group3	1285089	1324458
NM_057505	chr3	14749858	14751139
NM_057506	chr2	11951612	11956825
NM_057507	chrXR_group8	5294326	5305382
NM_057508	chr2	14144525	14144831
NM_057509	chrXR_group6	5031435	5033789
NM_057510	chr3	8193526	8199204
NM_057511	chrXL_group1e	2420806	2558036
NM_057512	chrXL_group3a	1850058	1852865
NM_057513	chr3	572506	578004
NM_057514	chr3	576116	578004
NM_057515	chr3	6711769	6714767
NM_057516	chr3	9433555	9456304
NM_057517	chr4_group4	4904880	4912923
NM_057518	chrXL_group1e	311884	312797
NM_057519	chr2	4391029	4468766
NM_057520	chr4_group1	2592772	2596316
NM_057521	chr4_group5	418579	422882
NM_057523	chrXL_group3a	1793948	1833005
NM_057525	chr2	10741744	10753398
NM_057526	chr4_group3	270939	272195
NM_057529	chr3	2753638	2766110
NM_057531	chr2	1655603	1683695
NM_057532	chr2	7499467	7516112
NM_057533	chr2	7499467	7507606
NM_057534	chr4_group3	5149031	5151939
NM_057535	chr4_group3	4926240	4942554
NM_057537	chr3	9574941	9582997
NM_057538	chr2	14637716	14638407
NM_057539	chr4_group5	838217	871645
NM_057540	chr4_group2	1043838	1044930
NM_057541	chrXR_group6	767994	768230
NM_057542	chrXL_group3a	231379	234529
NM_057543	chrXL_group1e	9792172	9793625
NM_057544	chrXL_group1e	4066869	4078509
NM_057545	chr2	8658213	8662830
NM_057546	chr3	7526679	7532205
NM_057547	chr3	14235927	14243418
NM_057549	chrXR_group8	5197632	5203639
NM_057550	chrXR_group8	5197632	5203639
NM_057551	chr3	4042853	4049916
NM_057552	chr2	3349466	3352812
NM_057554	chr3	7763865	7765961
NM_057556	chr3	10513352	10516996
NM_057557	chr3	9116860	9117716
NM_057558	chr4_group3	9215660	9217637
NM_057559	chrXL_group1e	3783376	3785283
NM_057560	chr2	2554355	2558203
NM_057561	chr4_group5	1049161	1050258
NM_057568	chr4_group3	7013771	7021550
NM_057569	chr4_group1	3403845	3407133
NM_057573	chr4_group2	1037114	1037717
NM_057574	chr4_group4	6345039	6346575
NM_057575	chr3	2089432	2092840
NM_057576	chrU	8078368	8085372
NM_057577	chr3	19013225	19013828
NM_057579	chr3	9661552	9663360
NM_057581	chr2	27226502	27227461
NM_057582	chr2	27226502	27227461
NM_057584	chr4_group4	3355340	3359508
NM_057585	chr4_group4	3355340	3357878
NM_057586	chrXR_group8	762898	766679
NM_057588	chr4_group4	4187787	4191776
NM_057589	chr4_group4	4187787	4191776
NM_057590	chr4_group3	689349	690373
NM_057591	chr4_group4	1001455	1002252
NM_057592	chr4_group3	4205686	4206715
NM_057594	chr4_group2	596456	608782
NM_057595	chr4_group2	596456	607496
NM_057597	chr4_group4	6362706	6368234
NM_057598	chr4_group4	6341205	6344750
NM_057599	chr4_group1	979121	980117
NM_057600	chr3	14200648	14204604
NM_057601	chr4_group3	984044	996418
NM_057602	chrXR_group8	791498	793198
NM_057603	chr2	13383620	13384861
NM_057604	chr3	14076345	14077874
NM_057605	chr2	10983484	11016485
NM_057606	chr4_group3	7447530	7463474
NM_057607	chrXR_group6	1218023	1312852
NM_057608	chr2	19837744	19846871
NM_057609	chr3	12152146	12154277
NM_057611	chr4_group4	4504831	4527853
NM_057612	chr4_group4	4504831	4508394
NM_057614	chrU	7456670	7459332
NM_057615	chr4_group3	9228543	9229423
NM_057616	chr3	9112097	9112863
NM_057617	chr3	15121268	15616651
NM_057618	chr4_group3	2151108	2171515
NM_057619	chr4_group1	2572968	2574144
NM_057620	chr3	11018531	11019315
NM_057621	chr3	19577440	19577821
NM_057623	chr2	9693777	9695279
NM_057624	chr4_group3	814283	838559
NM_057625	chr3	15629128	15637693
NM_057626	chr3	9535875	9537622
NM_057627	chr3	16829159	16830295
NM_057628	chr4_group3	5598962	5607725
NM_057629	chr4_group3	471766	473616
NM_057630	chr4_group3	1041259	1041742
NM_057631	chr2	19348720	19350132
NM_057632	chrXR_group5	652640	656455
NM_057633	chr4_group3	7468413	7479075
NM_057634	chr4_group3	460462	467365
NM_057637	chr3	11044759	11044998
NM_057638	chr4_group4	1002824	1020277
NM_057640	chr2	23394514	23394961
NM_057641	chrXL_group1e	11919136	11919721
NM_057643	chr3	13867059	13892180
NM_057644	chr3	13867059	13892180
NM_057645	chr3	13867059	13892180
NM_057646	chr3	13867059	13892180
NM_057647	chr2	9690828	9693256
NM_057648	chr2	9690828	9693256
NM_057650	chr4_group3	9764896	9765405
NM_057651	chr3	11283439	11293351
NM_057652	chr3	11283439	11293351
NM_057654	chrXR_group8	760673	761776
NM_057655	chrXR_group8	760673	761776
NM_057656	chr2	10561683	10586376
NM_057657	chr4_group3	3095668	3097387
NM_057658	chrXR_group6	4960911	4962426
NM_057659	chr2	13306564	13328358
NM_057660	chr4_group3	167291	169980
NM_057661	chr3	6226084	6252988
NM_057663	chr4_group3	8371436	8388680
NM_057664	chr4_group3	11314500	11323120
NM_057665	chr4_group3	11318301	11323120
NM_057666	chr4_group4	2595986	2597158
NM_057668	chr4_group1	296705	305663
NM_057669	chr4_group4	1462074	1465631
NM_057670	chr3	10928966	10942893
NM_057671	chr3	10928966	10942893
NM_057672	chr3	10928966	10942893
NM_057673	chr3	10928966	10942893
NM_057674	chr3	2025366	2027440
NM_057675	chr3	11869725	11877316
NM_057676	chr3	8405586	8420208
NM_057677	chrXR_group8	8390173	8393275
NM_057678	chr2	29079687	29082388
NM_057683	chr2	1124022	1131498
NM_057684	chr2	1124022	1131971
NM_057685	chr4_group5	1798983	1805683
NM_057686	chr3	7597588	7600252
NM_057687	chr4_group5	408124	410259
NM_057690	chr3	9643940	9651161
NM_057691	chr3	6657176	6662507
NM_057692	chr4_group4	1774277	1779334
NM_057693	chr4_group3	128308	130434
NM_057694	chrU	3142528	3162020
NM_057698	chr4_group4	5806901	5811541
NM_057699	chr3	1632655	1637089
NM_057700	chr3	1634523	1637089
NM_057701	chr3	14884877	14892172
NM_057704	chr3	5503865	5505347
NM_057705	chr3	5503913	5505347
NM_057706	chrU	11114189	11115307
NM_057710	chrXR_group8	4171690	4177989
NM_057711	chrXL_group3a	1852759	1853554
NM_057712	chr3	5399771	5432968
NM_057713	chr3	5399771	5423390
NM_057714	chrXR_group6	6021907	6052547
NM_057716	chr3	2097506	2100048
NM_057717	chrXR_group8	4179877	4180960
NM_057718	chrXR_group9	1149084	1149726
NM_057720	chr4_group2	611337	612327
NM_057721	chrXL_group1e	7137978	7144747
NM_057722	chrXL_group1e	7137978	7144747
NM_057723	chrXL_group1e	7137978	7144747
NM_057724	chrXL_group1e	7137978	7144747
NM_057725	chrXL_group1e	7137978	7144747
NM_057726	chrXL_group1e	7137978	7144747
NM_057727	chrXL_group1e	7137978	7144747
NM_057728	chrXL_group1e	7137978	7144747
NM_057729	chrXL_group1e	7137978	7144747
NM_057730	chrXL_group1e	7137978	7145544
NM_057731	chrXL_group1e	7137978	7144747
NM_057732	chr3	6070105	6071170
NM_057733	chr3	19100345	19101873
NM_057734	chr3	7583823	7586057
NM_057736	chr3	8140019	8149508
NM_057737	chrXR_group8	482653	495270
NM_057738	chr3	5781052	5790264
NM_057739	chr3	5781052	5790263
NM_057740	chr2	2370086	2373306
NM_057741	chr2	26206579	26211634
NM_057742	chr3	837043	839609
NM_057743	chr2	16647061	16648723
NM_057744	chr3	1527255	1531471
NM_057746	chr2	27223137	27225629
NM_057748	chr4_group2	949586	951001
NM_057750	chr3	18558482	18561749
NM_057752	chr2	22181031	22182036
NM_057753	chr3	954632	955958
NM_057757	chrXL_group1e	2009797	2012812
NM_057760	chr4_group3	593631	595451
NM_057766	chr2	23621295	23622817
NM_057767	chr4_group3	1614190	1615018
NM_057768	chr3	3992755	3998537
NM_057769	chr3	2292853	2295148
NM_057770	chrXL_group1a	155612	157686
NM_057771	chr4_group3	7521747	7554646
NM_057773	chr2	14032677	14035520
NM_057774	chr2	26256490	26260906
NM_057775	chrU	11117935	11166783
NM_057779	chr3	17831036	17832650
NM_057780	chr3	1726281	1727621
NM_057782	chrXL_group1e	441629	466849
NM_057783	chrXL_group1e	454573	466849
NM_057784	chr4_group4	5893758	5895317
NM_057785	chr3	9530152	9533528
NM_057786	chrXL_group1e	7608838	7610959
NM_057787	chrXR_group8	3413456	3413965
NM_057788	chr4_group3	3976366	3976648
NM_057789	chr4_group4	2970033	2972055
NM_057790	chr2	10573401	10586403
NM_057791	chr4_group4	6317690	6335279
NM_057792	chr4_group1	360661	377010
NM_057796	chr2	12799943	12821331
NM_057797	chr4_group3	7945318	7947517
NM_057798	chr3	9783673	9787256
NM_057799	chrXL_group1e	6885966	6888225
NM_057800	chrXL_group1e	6885966	6888225
NM_057802	chr3	11038888	11040809
NM_057804	chr2	13697730	13706367
NM_057805	chr4_group1	4539454	4570059
NM_057806	chr4_group3	2979739	2981186
NM_057808	chr4_group3	5593296	5594196
NM_057809	chr2	1990327	1994056
NM_057810	chr4_group5	1966391	1970403
NM_057811	chr2	8736753	8739248
NM_057812	chr3	4256336	4259371
NM_057813	chrU	5347939	5348583
NM_057814	chrXL_group1a	7822098	7823749
NM_057815	chr2	14456349	14457707
NM_057816	chr4_group3	3054346	3054687
NM_057817	chr4_group3	7922978	7933606
NM_057818	chr4_group3	7927529	7933606
NM_057819	chr4_group1	3910998	3919661
NM_057820	chr4_group1	3924734	3931709
NM_057821	chr4_group1	3924734	3929189
NM_057822	chr2	19350781	19355944
NM_057823	chr4_group4	5233897	5234740
NM_057824	chr4_group3	911388	913087
NM_057825	chr3	10812976	10819319
NM_057826	chr4_group4	2602838	2612598
NM_057828	chr4_group3	3050655	3051079
NM_057829	chr3	9676389	9679730
NM_057830	chr3	17646180	17649258
NM_057831	chr3	9490696	9493363
NM_057832	chr3	9490696	9510992
NM_057837	chr3	12331630	12334600
NM_057838	chr3	12322777	12330453
NM_057839	chr4_group1	1861411	2000697
NM_057840	chr4_group3	7606642	7608310
NM_057841	chrU	4395155	4401251
NM_057843	chr4_group3	7067717	7072742
NM_057845	chr3	9312548	9320738
NM_057846	chr2	3606867	3607244
NM_057847	chr4_group1	1012986	1015063
NM_057848	chr3	2009808	2012274
NM_057849	chr4_group4	4162111	4169756
NM_057853	chr2	19698942	19710049
NM_057854	chr3	4745457	4746347
NM_057855	chr3	3636588	3636894
NM_057857	chr4_group5	466462	468465
NM_057858	chr3	8411329	8414397
NM_057860	chr4_group1	4314738	4315904
NM_057861	chr3	14882320	14884040
NM_057862	chr3	2769926	2773741
NM_057863	chr3	18563911	18566345
NM_057864	chr4_group1	223792	228857
NM_057865	chr4_group3	8888113	8892113
NM_057867	chr3	13966840	13974996
NM_057868	chr3	17231624	17232279
NM_057869	chr2	25378183	25378801
NM_057870	chr4_group4	3602152	3604064
NM_057871	chr4_group4	3602152	3604064
NM_057873	chr4_group4	6557263	6561604
NM_057874	chr2	4068415	4071044
NM_057875	chrU	4389574	4393855
NM_057877	chr3	7532401	7535546
NM_057878	chr3	7111950	7113348
NM_057879	chr4_group3	3910240	3918459
NM_057881	chr4_group3	9231372	9232142
NM_057882	chr2	4381093	4386307
NM_057883	chr3	5029202	5094306
NM_057884	chr4_group1	3571470	3574560
NM_057891	chr4_group3	5609551	5623627
NM_057892	chr4_group3	5640470	5641466
NM_057893	chr3	14932956	14938226
NM_057894	chr3	14932956	14979224
NM_057895	chr4_group3	955407	971757
NM_057896	chr4_group3	955407	971757
NM_057897	chr4_group3	955407	971757
NM_057898	chr3	17586008	17589163
NM_057899	chr3	5791604	5796503
NM_057900	chr3	1693091	1695642
NM_057906	chr2	29362571	29365965
NM_057907	chr3	2519715	2522466
NM_057908	chr4_group3	8116685	8118308
NM_057909	chr4_group3	8113403	8115968
NM_057910	chr4_group3	8111640	8112994
NM_057911	chr4_group3	3110386	3114300
NM_057912	chr2	17842553	17853736
NM_057914	chr3	19144611	19146213
NM_057915	chr2	13386322	13389312
NM_057916	chr2	29517935	29542678
NM_057917	chr4_group3	5626844	5627899
NM_057918	chr3	3902639	3913460
NM_057920	chr4_group5	448536	452474
NM_057921	chr4_group3	5455800	5457346
NM_057922	chr4_group1	4305776	4310816
NM_057923	chr2	10948492	10951995
NM_057924	chrXR_group9	2897648	2898227
NM_057925	chrXR_group9	2885107	2885233
NM_057926	chrXR_group9	2893402	2893774
NM_057930	chrXR_group9	2886658	2887206
NM_057931	chrXR_group9	2884996	2885564
NM_057933	chr3	7508181	7510037
NM_057934	chrXR_group9	2880917	2881447
NM_057935	chr3	12114934	12116399
NM_057941	chrXL_group1e	105812	140806
NM_057942	chrXL_group1e	105812	140806
NM_057943	chr2	27853839	27856856
NM_057944	chr2	27853839	27856856
NM_057946	chr4_group3	1012958	1014505
NM_057947	chr4_group3	5256255	5257168
NM_057948	chr4_group2	1034249	1034888
NM_057949	chrXR_group3a	197575	199970
NM_057950	chrXR_group8	4078650	4080323
NM_057951	chrXL_group1a	969252	978691
NM_057952	chr4_group1	752542	754213
NM_057953	chr4_group3	407799	410737
NM_057954	chr3	16426891	16429474
NM_057955	chr3	12304740	12307837
NM_057956	chrXR_group3a	197483	200088
NM_057957	chr3	1134125	1137262
NM_057958	chr3	14802455	14804037
NM_057959	chr2	23605099	23608315
NM_057960	chr2	11710199	11712560
NM_057961	chrXL_group1a	4309734	4311499
NM_057962	chr3	14174155	14179151
NM_057963	chr4_group4	1692343	1725773
NM_057965	chrXL_group1a	4692532	4695024
NM_057966	chr3	7616171	7616912
NM_057969	chr3	7290380	7305249
NM_057970	chr2	10514634	10532390
NM_057972	chr3	10809203	10810629
NM_057974	chr4_group1	4962501	4967165
NM_057975	chr4_group1	4962501	4967165
NM_057976	chr2	2247399	2257206
NM_057977	chr4_group1	2008647	2057779
NM_057980	chr4_group3	6316574	6317272
NM_057981	chr4_group3	1206819	1210145
NM_057982	chr4_group3	1001763	1003520
NM_057983	chr2	9881363	9883388
NM_057984	chrXL_group1a	69060	70628
NM_057986	chrXL_group1a	87293	100097
NM_057988	chr4_group1	690948	692059
NM_057991	chr4_group4	6063594	6065266
NM_057992	chr3	1638434	1639964
NM_057993	chr4_group4	6166303	6178128
NM_057994	chrXR_group6	4965023	4967890
NM_057996	chr3	3961989	3962526
NM_057999	chr4_group3	256015	257665
NM_058000	chr2	19384118	19385517
NM_058001	chr4_group3	1532277	1545802
NM_058002	chr4_group5	96218	97381
[truncated: 13,096 more rows]

## Sheet: A.gambiae
NM_001014478	chr3R	35432310	35434984	Rapgap1	Rapgap1	CG33529-PA,
NM_001014485	chr3R	36830093	36870512	CG33515	CG33515-PA
NM_001014492	chr3R	3260861	3262292	CG33511	CG33511-PA
NM_001014493	chr3R	3260861	3262292	CG33510	CG33510-PA
NM_001014495	chr3R	3250860	3252530	ppk13	pickpocket	13
NM_001014499	chr2L	16670854	16684143	Nipped-A	Nipped-A	CG33554-PA,
NM_001014500	chr2L	16401804	16412294	CG33558	CG33558-PA
NM_001014504	chr2L	49328639	49334082	CG30372	CG30372-PB
NM_001014524	chr2R	56758291	56781618	CG33528	CG33528-PC,	isoform
NM_001014528	chr2L	37160461	37161563	CG33506	CG33506-PA
NM_001014529	chr2L	14034201	14034902	CG33505	CG33505-PA
NM_001014533	chrX	9799790	9802439	Vkor	Vitamin-K	epoxide
NM_001014557	chr2R	27902269	27906383	nab	nab	CG33545-PA
NM_001014558	chr3L	38242647	38247383	CG33514	CG33514-PA
NM_001014566	chr2L	17014818	17017978	CG33523	CG33523-PA,	isoform
NM_001014571	chr2R	12076166	12089005	form3	formin	3
NM_001014609	chrX	18315340	18316390	gfzf	GST-containing	FLYWCH
NM_001014616	chr2R	1841073	1864487	dpr4	dpr4	CG33512-PA
NM_001014620	chrX	11722986	11727257	CG9918	CG9918-PD
NM_001014622	chr2L	13700732	13709424	btsz	bitesize	CG33555-PA,
NM_001014630	chr2R	8491252	8505147	Rim	Rim	CG33547-PA
NM_001014643	chrX	1609322	1620721	Stat92E	Signal-transducer	and
NM_001014680	chrX	15684682	15688898	Doa	Darkener	of
NM_001014716	UNKN	284129	301541	Nmdar2	NMDA	receptor
NM_001014717	chrX	512405	517624	msta	msta	CG33548-PA,
NM_001014756	chr2R	21962023	21965934	CG33525	CG33525-PA,	isoform
NM_001014760	chr2R	56483698	56495717	D2R	Dopamine	2-like
NM_001015132	chr2R	57603436	57608262	Rad21	CG17436-PA.3
NM_001015152	chr2R	37297285	37299078	Dbp80	CG17023-PA.3
NM_001015155	chr2L	6015226	6016503	RpL15	CG17420-PA.3
NM_001015157	chr3L	21659132	21661165	Gfat1	CG12449-PA.3
NM_001015223	chr2R	18092217	18093639	Trap19	CG17397-PA
NM_001015241	chr2R	31201267	31204336	su(f)	CG17170-PA.3
NM_001015321	chrX	9460889	9465162	eIF-4B	CG10837-PA.3
NM_001015386	chr3R	8747028	8747868	beta-glycoprotein-hormone-related	CG40041-PB.3
NM_001015389	chr3R	3357060	3375641	Scp1	CG15848-PA.3
NM_001015396	chr2R	34054687	34058011	Parp	CG40411-PC.3
NM_001015473	chr2R	49647887	49655469	scro	CG17594-PA.3
NM_001015501	chr2L	48928933	48942367	kl-3	CG17629-PD.3
NM_001015502	chr3R	49261669	49263820	Ppr-Y	CG40440-PA.3
NM_001031858	chr3L	22703539	22704450	Caps	Calcium	activated
NM_001031861	chr2R	31149897	31152536	SP71	SP71	CG17131-PA,
NM_001031889	chr3L	12609942	12610743	CG33691	CG33691-PA,	isoform
NM_001031902	chr2R	2646110	2647858	Shawn	CG14209-PB,	isoform
NM_001031907	chr2R	20643276	20644324	Rpp20	CG33931-PA,	isoform
NM_001031915	chrX	13736114	13737240	CG33713	CG33713-PA,	isoform
NM_001031918	chr3R	46925812	46927712	waw	CG1410-PA,	isoform
NM_001031930	chr2L	30516503	30533848	CG33791	CG33791-PA,	isoform
NM_001031936	chr3L	9234037	9234988	CG33764	CG33764-PA
NM_001031937	chr3L	9234037	9234988	CG33777	CG33777-PA
NM_001031939	chr2L	16968562	16969194	Pmi	CG33718-PA,	isoform
NM_001031942	chr2L	16982068	16982732	PGRP-LD	CG33717-PA,	isoform
NM_001031951	chr2L	7774286	7774795	CG33696	CG33696-PA
NM_001031953	chr2L	45003434	45004939	CG6128	CG6128-PA,	isoform
NM_001031954	chr3L	9234037	9234988	CG33725	CG33725-PA
NM_001031956	chr3L	41707191	41708129	gdl	CG33756-PA,	isoform
NM_001031957	chr3L	9234037	9234988	CG33796	CG33796-PA
NM_001031958	chr3L	9234037	9234988	CG33795	CG33795-PA
NM_001031959	chr3L	9234037	9234988	CG33687	CG33687-PA
NM_001031960	chr3L	9234037	9234988	CG33688	CG33688-PA
NM_001031961	chr3L	9234037	9234988	CG33689	CG33689-PA
NM_001031962	chr3L	9234037	9234988	CG33690	CG33690-PA
NM_001031968	chr3L	9234037	9234988	CG33912	CG33912-PA
NM_001031976	chr3L	9234037	9234988	CG33927	CG33927-PA
NM_001031979	chr2R	28314102	28314668	CG33779	CG33779-PA
NM_001031982	chrX	7199461	7201009	CG33722	CG33722-PB,	isoform
NM_001031987	chr2R	42940899	42950935	Pif1A	PFTAIRE-interacting	factor
NM_001031991	chr2R	40973117	40975005	CG33936	CG33936-PA,	isoform
NM_001031994	chr3L	9234037	9234988	CG33654	CG33654-PA
NM_001032001	chr2R	39041726	39046535	CG14681	CG14681-PA,	isoform
NM_001032003	chr2R	28314102	28314668	CG33698	CG33698-PA
NM_001032016	chr2R	49510972	49511906	primo-1	CG33748-PA,	isoform
NM_001032018	chr2R	49510972	49511906	primo-2	CG33747-PB,	isoform
NM_001032029	chr2L	41892659	41894825	CG33934	CG33934-PA,	isoform
NM_001032031	chr2L	41892659	41894825	Indy-2	CG33933-PA,	isoform
NM_001032038	chr3L	9234037	9234988	CG33658	CG33658-PA
NM_001032042	chr3L	9234037	9234988	CG33773	CG33773-PA
NM_001032043	chr3L	9234037	9234988	CG33920	CG33920-PA
NM_001032044	chr3R	35301464	35302597	CG33635	CG33635-PA
NM_001032045	chr3L	9234037	9234988	CG33923	CG33923-PA
NM_001032046	chr3L	9234037	9234988	CG33922	CG33922-PA
NM_001032050	chr3R	33813353	33814045	CG9960	CG9960-PA,	isoform
NM_001032056	chr3R	25646260	25651038	Pp2A-29B	Protein	phosphatase
NM_001032061	chr3R	21283363	21287901	mus201	CG10890-PA,	isoform
NM_001032062	chr3R	15820662	15821559	CG9515	CG9515-PA,	isoform
NM_001032064	chr3L	9234037	9234988	CG33723	CG33723-PA
NM_001032065	chr3R	38670260	38674340	CG17768	CG17768-PA,	isoform
NM_001032080	chr3R	44752912	44754266	CG33695	CG33695-PA,	isoform
NM_001032091	chrX	18803398	18805259	DNApol-gamma35	CG33650-PA,	isoform
NM_001032092	chrX	18805428	18806363	CG33649	CG33649-PA,	isoform
NM_001032094	chr3L	9234037	9234988	CG33648	CG33648-PA
NM_001032105	chr3L	9234037	9234988	CG33928	CG33928-PA
NM_001032111	chr2L	13392453	13393202	His1:CG33801	His1:CG33801	CG33801-PA
NM_001032115	chr2L	13392453	13393202	His1:CG33804	His1:CG33804	CG33804-PA
NM_001032117	chr2L	8375926	8376198	His4:CG33907	His4:CG33907	CG33907-PA
NM_001032119	chr2L	13392453	13393202	His1:CG33807	His1:CG33807	CG33807-PA
NM_001032124	chr2L	13392453	13393202	His1:CG33810	His1:CG33810	CG33810-PA
NM_001032128	chr2L	13392453	13393202	His1:CG33813	His1:CG33813	CG33813-PA
NM_001032131	chr2L	8375926	8376198	His4:CG33901	His4:CG33901	CG33901-PA
NM_001032133	chr2L	13392453	13393202	His1:CG33816	His1:CG33816	CG33816-PA
NM_001032138	chr2L	13392453	13393202	His1:CG33819	His1:CG33819	CG33819-PA
NM_001032143	chr2L	13392453	13393202	His1:CG33822	His1:CG33822	CG33822-PA
NM_001032148	chr2L	13392453	13393202	His1:CG33825	His1:CG33825	CG33825-PA
NM_001032153	chr2L	13392453	13393202	His1:CG33828	His1:CG33828	CG33828-PA
NM_001032158	chr2L	13392453	13393202	His1:CG33831	His1:CG33831	CG33831-PA
NM_001032160	UNKN	37137562	37138191	His2A:CG33832	His2A:CG33832	CG33832-PA
NM_001032163	chr2L	13392453	13393202	His1:CG33834	His1:CG33834	CG33834-PA
NM_001032168	chr2L	13392453	13393202	His1:CG33837	His1:CG33837	CG33837-PA
NM_001032173	chr2L	13392453	13393202	His1:CG33840	His1:CG33840	CG33840-PA
NM_001032178	chr2L	13392453	13393202	His1:CG33843	His1:CG33843	CG33843-PA
NM_001032183	chr2L	13392453	13393202	His1:CG33846	His1:CG33846	CG33846-PA
NM_001032188	chr2L	13392453	13393202	His1:CG33849	His1:CG33849	CG33849-PA
NM_001032193	chr2L	13392453	13393202	His1:CG33852	His1:CG33852	CG33852-PA
NM_001032195	UNKN	24533872	24534201	His2A:CG33853	His2A:CG33853	CG33853-PA
NM_001032198	chr2L	13392453	13393202	His1:CG33855	His1:CG33855	CG33855-PA
NM_001032200	UNKN	24533872	24534201	His2A:CG33856	His2A:CG33856	CG33856-PA
NM_001032203	chr2L	13392453	13393202	His1:CG33858	His1:CG33858	CG33858-PA
NM_001032205	UNKN	24533872	24534201	His2A:CG33859	His2A:CG33859	CG33859-PA
NM_001032208	chr2L	13392453	13393202	His1:CG33861	His1:CG33861	CG33861-PA
NM_001032213	chr2L	13392453	13393202	His1:CG33864	His1:CG33864	CG33864-PA
NM_001032225	chr2L	20355769	20356312	CG33774	CG33774-PA
NM_001032231	chr3L	12478591	12480760	CG18003	CG18003-PA,	isoform
NM_001032232	chr2R	6812943	6815482	CG11919	CG11919-PA,	isoform
NM_001032241	chr3R	21526958	21528244	CG33671	CG33671-PA,	isoform
NM_001032243	chr3L	9234037	9234988	CG33798	CG33798-PA
NM_001032251	chr2R	56789241	56790041	CG10731	CG10731-PA,	isoform
NM_001032266	chr2R	40682929	40683555	CG18431	CG18431-PA,	isoform
NM_001032272	chr2L	46316448	46317514	CG33785	CG33785-PA,	isoform
NM_001032275	chr2L	12732479	12739836	Rgk3	Rgk3	CG33949-PA
NM_001032399	chr3R	2576518	2580334	eys	eyes	shut
NM_001032402	chr3L	8053964	8083184	cp309	cp309	CG33957-PB,
NM_001032404	chr2R	38727794	38732808	Neu3	Neu3	CG7649-PA,
NM_001038721	chr3R	7587587	7590466	Dyrk3	Dyrk3	CG40478-PA,
NM_001038753	chr2R	27977748	27978299	CG11103	CG11103-PB
NM_001038756	chrX	11320242	11323879	CG33968	CG33968-PA
NM_001038759	chr2L	47795374	47796084	CG34015	CG34015-PA
NM_001038780	chr3R	49913799	49923056	capt	capulet	CG33979-PA,
NM_001038795	chr3R	46929764	46936269	CG8683	CG8683-PA
NM_001038797	chr3R	36718738	36720337	ppk16	pickpocket	16
NM_001038799	chr2R	16511319	16522978	nAcRalpha-30D	nicotinic	Acetylcholine
NM_001038803	chr3R	43491716	43495182	CG34048	CG34048-PA
NM_001038805	chr3R	43297277	43299433	ppk10	pickpocket	10
NM_001038815	chr3R	42380637	42383250	Ance-3	Ance-3	CG17988-PB
NM_001038847	chr3R	37154051	37155049	Gapdh1	Glyceraldehyde	3
NM_001038863	chr2L	35382622	35400013	CG33960	CG33960-PA
NM_001038867	chr2L	8532611	8540016	dpr13	dpr13	CG33996-PA
NM_001038869	chr2R	57576345	57580371	CG33958	CG33958-PA
NM_001038870	chr2R	42306933	42307475	CG33998	CG33998-PA
NM_001038872	chr2L	48970913	48972578	CG34045	CG34045-PA
NM_001038886	chr2R	26337577	26338528	CG34038	CG34038-PA
NM_001038888	chr2L	37625881	37631771	CG34018	CG34018-PA
NM_001038889	chr2R	18015625	18016239	CG13885	CG13885-PA
NM_001038894	chr3L	38242647	38247383	CG33965	CG33965-PA
NM_001038895	chr3L	38242647	38247383	CG33966	CG33966-PA
NM_001038900	chr2L	14658901	14660153	CG11583	CG11583-PA
NM_001038902	chr2L	39550808	39551848	CG33993	CG33993-PA
NM_001038923	chr2R	1560058	1564399	CG34039	CG34039-PA
NM_001038927	chr3L	6406222	6412059	CG7255	CG7255-PF,	isoform
NM_001038928	chr2L	31793393	31795063	CG33986	CG33986-PA
NM_001038937	chr2L	17710977	17739675	pHCl	pHCl	CG33989-PC,
NM_001038944	chr2L	5788257	5790233	Deaf1	Deformed	epidermal
NM_001038945	chr2L	3066808	3068251	CG33969	CG33969-PA,	isoform
NM_001038952	chr2R	36973028	36985063	CG33975	CG33975-PA
NM_001038958	chr2R	28844685	28860915	Octbeta13	Octbeta3R	CG33959-PA,
NM_001038960	chr2R	28808249	28811747	Octbeta2R	Octbeta2R	CG33976-PA
NM_001038962	chr2R	57537138	57537857	CG33977	CG33977-PA
NM_001038963	chr2R	4337902	4351316	CG14372	CG14372-PB
NM_001038966	chrX	690	3798	CG33967	CG33967-PA
NM_001038968	chr2R	21861926	21862637	mtSSB	mitochondrial	single
NM_001038982	chr2R	24845120	24847793	CG33970	CG33970-PA,	isoform
NM_001042855	chrX	6766782	6768091	FucTC	FucTC	CG40305-PA
NM_001042910	chr3R	16377952	16387753	Grp1	General	receptor
NM_001042922	chr3R	24355972	24357240	RpL5	Ribosomal	protein
NM_001042956	chr3R	33787652	33808874	cta	concertina	CG17678-PA
NM_001042973	chr3L	36633696	36647199	Gprk1	G	protein-coupled
NM_001042975	chr3R	49777851	49778063	RpL38	Ribosomal	protein
NM_001042977	chr3R	1256738	1257758	Stlk	Ste20-like	kinase
NM_001042979	chr3L	20458907	20461502	p120ctn	Adherens	junction
NM_001042987	chr3R	30862731	30868908	Nipped-B	Nipped-B	CG17704-PE,
NM_001043011	chr3L	12419466	12473447	Dscam	Down	syndrome
NM_001043073	chr2L	9736845	9746528	CG30054	CG30054-PC
NM_001043074	chr2L	9736845	9746528	CG17760	CG17760-PB
NM_001043125	chr2R	18500530	18504225	SP2523	SP2523	CG34158-PC,
NM_001043128	chr2L	19559491	19560475	CG7422	CG7422-PB
NM_001043130	chr2L	42487261	42494928	CG13672	CG13672-PB
NM_001043131	chr2L	42526439	42539817	CG33274	CG33274-PB
NM_001043134	chr3L	27198544	27200012	CG7368	CG7368-PB
NM_001043140	chr3L	34629082	34629545	CG33260	CG33260-PB
NM_001043176	chr2R	4153670	4167690	Snap25	Synapse	protein
NM_001043188	chr2R	49681671	49683086	mRpS5	mitochondrial	ribosomal
NM_001043222	chrX	1647061	1647723	Poxm	Pox	meso
NM_001043245	chr3R	11578348	11580172	CG11598	CG11598-PB
NM_001043247	chr3R	37344829	37348430	tefu	telomere	fusion
NM_001043254	chr2R	57629181	57633362	Gyc-89Da	Guanylyl	cyclase
NM_001043268	chr2R	27638257	27643774	GluRIIE	Glutamate	receptor
NM_001043271	chr2R	5141141	5158981	SNF4Agamma	SNF4/AMP-activated	protein
NM_057214	chr3R	4730485	4754923	ab	abrupt	CG4807-PA,
NM_057219	chr2L	48090067	48094305	Gpdh	Glycerol	3
NM_057222	chr3R	22731159	22732367	Gs1	Glutamine	synthetase
NM_057227	chr3L	16325046	16334126	Hsf	Heat	shock
NM_057230	chr2R	16922254	16942065	hth	homothorax	CG17117-PA,
NM_057233	chr2L	4905359	4908474	ImpL3	Ecdysone-inducible	gene
NM_057238	chr2L	31037866	31038777	Jra	Jun-related	antigen
NM_057242	chrX	9946097	9963268	Khc	Kinesin	heavy
NM_057243	chr2R	25620254	25624299	kz	kurz	CG3228-PA
NM_057244	chr3R	25546760	25547854	amd	alpha	methyl
NM_057245	chr2R	34001157	34005420	l(1)1Bi	lethal	-1
NM_057246	chr3L	37761922	37762887	ifc	infertile	crescent
NM_057248	chr3R	20625717	20627266	Sop2	Suppressor	of
NM_057249	chr3R	28161286	28179578	Sos	Son	of
NM_057254	chr3R	6530700	6535122	Gli	Gliotactin	CG3903-PA,
NM_057256	UNKN	40397488	40397960	AnnIX	Annexin	IX
NM_057258	chr3R	25498349	25501754	Lim3	Lim3	CG10699-PA,
NM_057261	chr2L	17346518	17348553	Aats-asp	Aspartyl-tRNA	synthetase
NM_057262	chr2L	38862907	38867043	dre4	dre4	CG1828-PA,
NM_057266	chr3R	3228404	3230605	lace	lace	CG4162-PA
NM_057267	chr2R	42431315	42432875	AnnX	Annexin	X
NM_057269	chr2L	7594392	7607909	LanA	Laminin	A
NM_057270	chr2R	4053093	4060174	LanB1	Laminin	B1
NM_057271	chr3R	44651322	44651987	Lcp1	Larval	cuticle
NM_057272	chr3R	44651322	44651987	Lcp2	Larval	cuticle
NM_057273	chr3R	44651322	44651987	Lcp3	Larval	cuticle
NM_057274	chr3R	44651322	44651987	Lcp4	Larval	cuticle
NM_057276	chr3L	8101323	8115883	Lsp1beta	Larval	serum
NM_057277	chr3L	41725960	41728088	LvpD	Larval	visceral
NM_057278	chr2R	27303684	27311956	Appl	beta	amyloid
NM_057279	chr3L	41729162	41731177	LvpH	Larval	visceral
NM_057280	chr3L	41725960	41728088	LvpL	Larval	visceral
NM_057282	chr3R	173065	173758	RpLP1	Ribosomal	protein
NM_057283	chr2R	55869598	55870324	RpL19	Ribosomal	protein
NM_057285	chr2R	35338370	35339805	twe	twine	CG4965-PA
NM_057288	chr3L	9850993	9851807	mago	mago	nashi
NM_057289	chr2L	19626961	19628094	Aprt	Adenine	phosphoribosyltransferase
NM_057291	chr2R	6334030	6335030	Mlc1	Myosin	alkali
NM_057293	chr2L	34634273	34639256	mle	maleless	CG11680-PA,
NM_057295	chr3L	39966014	39967236	Mp20	Muscle	protein
NM_057299	UNKN	32088458	32088931	Chrac-14	CG13399-PA,	isoform
NM_057303	chr2R	18094243	18096550	ncd	non-claret	disjunctional
NM_057304	chr2R	13353747	13359173	neur	neuralized	CG11988-PA,
NM_057308	chr3R	47307983	47332656	ninaA	neither	inactivation
NM_057310	chr2L	26644204	26645442	nos	nanos	CG5637-PA
NM_057313	chr3R	16868952	16871289	okr	okra	CG3736-PA
NM_057316	chr2L	48156217	48157629	Ote	Otefin	CG5581-PA
NM_057319	chr3L	16474267	16480123	pAbp	polyA-binding	protein
NM_057328	chr3R	18055021	18056757	Pgk	Phosphoglycerate	kinase
NM_057333	chr3R	49302830	49305050	Arr1	Arrestin	1
NM_057334	chr3L	39365711	39391231	Pkc53E	Protein	C
NM_057337	chr2R	17971008	18005899	pnr	pannier	CG3978-PA,
NM_057339	chr2L	14470082	14472572	Ptp61F	Protein	tyrosine
NM_057343	chr2L	7195996	7196989	Pros29	Proteasome	29kD
NM_057351	chr2R	17699429	17701642	Ras85D	Ras	oncogene
NM_057353	chr2L	27014434	27019563	Rh4	Rhodopsin	4
NM_057354	chr3R	9552552	9614564	rk	rickets	CG8930-PA,
NM_057357	chr3L	38123398	38130250	rod	rough	deal
NM_057358	chr2R	40956206	40960012	RpII140	RNA	polymerase
NM_057360	chr3R	35617203	35620867	RpI135	RNA	polymerase
NM_057366	chr2R	56134441	56142797	sgg	shaggy	CG2621-PA,
NM_057374	chr2L	44372106	44376380	shg	shotgun	CG3722-PA
NM_057386	chr3R	34974008	34976602	aub	aubergine	CG6137-PA
NM_057388	chrX	8124901	8133009	sog	short	gastrulation
NM_057389	chrX	15359589	15364742	sol	small	optic
NM_057391	chr2L	36690201	36701901	alpha-Spec	alpha	Spectrin
NM_057398	chr3R	8941653	8943972	Btk29A	Btk	family
NM_057403	chr2L	46837583	46839858	stau	staufen	CG5753-PA,
NM_057406	chr3L	17437354	17438012	su(s)	suppressor	of
NM_057407	chr3R	33532696	33533938	Su(var)205	Suppressor	of
NM_057408	chr2R	40796608	40800649	su(w[a])	suppressor	of
NM_057410	chr3R	18394584	18488709	Egfr	Epidermal	growth
NM_057412	chr3R	20788971	20792924	Top2	Topoisomerase	2
NM_057413	chr2L	43043658	43044646	awd	abnormal	wing
NM_057416	chr3R	37605277	37606014	tra2	transformer	2
NM_057419	chr2R	28294941	28295651	trk	trunk	CG5619-PA
NM_057420	chrX	6144853	6154000	trp	transient	receptor
NM_057424	chr3L	14341371	14342723	alphaTub84B	alpha-Tubulin	at
NM_057427	chr3R	50825349	50832322	tup	tailup	CG10619-PA,
NM_057428	chr3R	2920166	2921050	RpL40	Ribosomal	protein
NM_057429	chr3R	43073956	43076815	Axs	Abnormal	X
NM_057430	chr3R	3990466	3991025	RpS27A	Ribosomal	protein
NM_057431	chr3R	10810856	10814296	Uro	Urate	oxidase
NM_057432	chr3R	25389214	25396288	ush	u-shaped	CG2762-PA
NM_057439	chrX	9874701	9884240	w	white	CG2759-PA
NM_057456	chr3R	1530699	1532365	gammaTub23C	gamma-Tubulin	at
NM_057457	chr3R	49899163	49903986	mts	microtubule	star
NM_057458	chr2R	20791386	20792574	Hrb87F	Heterogeneous	nuclear
NM_057462	chr3R	52048978	52059885	Wnt2	Wnt	oncogene
NM_057464	chr2L	7441521	7444137	Bc	Black	cells
NM_057465	chr3R	44049219	44050459	porin	porin	CG6647-PA,
NM_057466	chr3L	40294168	40297050	18w	18	wheeler
NM_057471	chr3R	35608565	35613973	alpha-Adaptin	alpha-Adaptin	CG4260-PA,
NM_057472	chr2L	47245307	47250818	Vinc	Vinculin	CG3299-PA
NM_057484	chr2L	27903046	27919917	Ca-P60A	Calcium	ATPase
NM_057485	chr2L	40180358	40182388	Dbp73D	Dead	box
NM_057489	chr3R	17318705	17333414	bib	big	brain
NM_057490	chr3L	38353382	38371401	Cbp53E	Calbindin	53E
NM_057493	chr3R	36689504	36691619	Rrp1	Recombination	repair
NM_057494	chr2L	17101402	17145535	grh	grainy	head
NM_057500	chr2R	52973173	52974326	CycC	Cyclin	C
NM_057501	chr2L	28931170	28937869	Src42A	Src	oncogene
NM_057504	chr3R	26060205	26079516	Plc21C	Phospholipase	C
NM_057505	chr2L	34738579	34739701	bic	bicaudal	CG3644-PA,
NM_057510	chr3L	33034164	33036659	drk	downstream	of
NM_057512	chr2R	51676581	51679519	Pgd	Phosphogluconate	dehydrogenase
NM_057513	chr2R	36325187	36327095	mus210	mutagen-sensitive	210
NM_057516	chr2L	10663944	10667784	retn	retained	CG5403-PA,
NM_057517	chr3R	30301277	30305460	BicC	Bicaudal	C
NM_057518	chr2L	47727036	47727893	Xpac	Xeroderma	pigmentosum
NM_057520	chr3R	21186944	21200975	Su(H)	Suppressor	of
NM_057521	chr2R	12391406	12392626	Hrb27C	Heterogeneous	nuclear
NM_057525	chr2R	41783536	41802623	C15	C15	CG7937-PA
NM_057526	chr2R	43124478	43125724	sop	string	of
NM_057527	chr3R	34974008	34976602	piwi	piwi	CG6122-PA
NM_057529	chr2L	4467956	4474201	hts	hu	li
NM_057532	chr2R	57103513	57120826	tws	twins	CG6235-PA,
NM_057538	chr2L	13494052	13495159	Arf84F	ADP	ribosylation
NM_057539	chr2R	16555947	16562428	Hnf4	Hepatocyte	nuclear
NM_057540	chr3R	36146656	36147974	TfIIB	Transcription	factor
NM_057543	chr2R	29154715	29158683	U2af50	U2	small
NM_057545	chr2R	14531099	14540779	yemalpha	yemanuclein	alpha
NM_057547	chr3L	7642335	7645708	trpl	trp-like	CG18345-PA,
NM_057549	chr2L	24995401	25005163	ple	pale	CG10118-PA,
NM_057551	chr3L	14135443	14153782	robo	roundabout	CG13521-PA,
NM_057553	chr2R	15327623	15329144	brn	brainiac	CG4934-PA
NM_057554	chr2L	10242020	10242685	Pabp2	Pabp2	CG2163-PA,
NM_057556	chr3L	2787330	2789650	lat	latheo	CG4088-PA,
NM_057557	chr3R	50915615	50916631	mus209	mutagen-sensitive	209
NM_057568	chr3R	2514846	2527095	Bsg25D	Blastoderm-specific	gene
NM_057569	chr3R	51184227	51186053	noc	no	ocelli
NM_057573	chr2L	16610064	16610672	SmB	Small	ribonucleoprotein
NM_057574	chr3R	1530699	1532365	gammaTub37C	gamma-Tubulin	at
NM_057575	chr3L	40890087	40891342	dpn	deadpan	CG8704-PA
NM_057576	chr3R	52239653	52248062	Wnt5	Wnt	oncogene
NM_057577	chr3L	5581705	5583078	Sod2	Superoxide	dismutase
NM_057579	chr2L	10340228	10341999	Dbp45A	DEAD	box
NM_057581	chr2L	157496	159374	Nmdmc	NAD-dependent	methylenetetrahydrofolate
NM_057584	chr3R	32213137	32216768	Hr39	Hormone	receptor-like
NM_057589	chrX	18545042	18546653	Rbp9	RNA-binding	protein
NM_057590	chr2L	23981824	23982687	RpS13	Ribosomal	protein
NM_057591	chr3R	5288973	5290043	Trf	TBP-related	factor
NM_057597	chr3R	48410373	48413405	brat	brain	tumor
NM_057598	chr3R	13799460	13803699	pigeon	pigeon	CG10739-PA
NM_057599	chr3R	33502242	33503027	Cks30A	Cyclin-dependent	kinase
NM_057602	chr2L	15541980	15546605	Rac1	Rac1	CG2248-PA
NM_057603	chr2R	4756012	4757057	140up	upstream	of
NM_057605	chrX	8049063	8054326	Ace	Acetylcholine	esterase
NM_057609	chr3L	31279531	31281450	Taf5	TBP-associated	factor
NM_057611	chr3R	6540171	6542950	CycE	Cyclin	E
NM_057614	chr2L	28505020	28507510	Ror	Ror	CG4926-PA
NM_057615	chr3L	31717318	31718486	RpL27A	Ribosomal	protein
NM_057616	chr3L	2324957	2341997	RpS18	Ribosomal	protein
NM_057619	chr3R	24398982	24401747	TfIIS	RNA	polymerase
NM_057620	chr2L	45705045	45709904	TpnC47D	Troponin	C
NM_057621	chr2R	21850801	21851826	Vha14	Vacuolar	H[+]
NM_057624	chr3R	42011553	42012670	Wnt4	Wnt	oncogene
NM_057625	chr3R	18560351	18560889	Fkbp13	Fkbp13	CG9847-PA,
NM_057626	chrX	15367594	15371342	Dcp-1	Death	caspase-1
NM_057628	chr3R	49309799	49311717	dock	dreadlocks	CG3727-PA,
NM_057629	chr2R	4098545	4103634	Pka-C1	cAMP-dependent	protein
NM_057630	chr3L	16303999	16304695	lwr	lesswright	CG3018-PA,
NM_057631	chr2R	57587577	57589186	ppan	peter	pan
NM_057632	chr2L	33939186	33945770	sgl	sugarless	CG10072-PA
NM_057633	chr3R	37490023	37501471	dia	diaphanous	CG1768-PA,
NM_057634	chr3R	8097519	8120595	pelo	pelota	CG3959-PA
NM_057638	chr2R	637200	655125	poe	purity	of
NM_057641	chr2L	5801494	5801760	HLH4C	Helix	loop
NM_057642	chr2R	22787889	22792798	Pbprp4	Pheromone-binding	protein-related
NM_057643	chr3L	9789482	9818643	Rya-r44F	Ryanodine	receptor
NM_057647	chr2R	30120879	30123246	TfIIA-L	Transcription	factor
NM_057653	chr3R	27397763	27398446	Rsf1	Repressor	splicing
NM_057655	chr3L	3944637	3946050	mtacp1	mitochondrial	acyl
NM_057656	chr2R	20754757	20758354	Cha	Choline	acetyltransferase
NM_057657	chr3R	2355100	2356839	cpb	capping	protein
NM_057658	chr2R	12025730	12027042	Cdc37	Cdc37	CG12019-PA
NM_057660	chr3R	43291118	43294537	Trp1	Translocation	protein
NM_057661	chr2L	13163228	13193801	elk	eag-like	K[+]
NM_057663	chr3R	5886695	5904286	grp	grapes	CG17161-PA,
NM_057665	chr3R	21305568	21313374	ine	inebriated	CG15444-PA,
NM_057668	chr3R	44535146	44536968	chic	chickadee	CG9553-PA,
NM_057673	chr2L	48223479	48227357	Mef2	Myocyte	enhancing
NM_057674	chr3L	38566089	38568181	Mlh1	Mlh1	CG11482-PA
NM_057675	chr2L	43066288	43069333	Pms2	Pms2	CG8169-PA
NM_057676	chr3R	15605003	15607958	insc	inscuteable	CG11312-PA
NM_057677	chr2L	49143204	49145981	pav	pavarotti	CG1258-PA
NM_057679	chr3R	50570792	50574073	RnrL	Ribonucleoside	diphosphate
NM_057682	chr2R	27653196	27655375	cin	cinnamon	CG2945-PA,
NM_057683	chrX	18600919	18602569	tmod	tropomodulin	CG1539-PA,
NM_057686	chr3L	37152368	37153026	tsr	twinstar	CG4254-PA
NM_057687	chr3R	1099873	1101951	wee	wee	CG4488-PA
NM_057690	chr2L	24546616	24555776	ana	anachronism	CG8084-PA
NM_057692	chr3R	21416320	21427948	oaf	out	at
NM_057694	chr2R	31211005	31218123	Chc	Clathrin	heavy
NM_057704	chr3L	33346185	33350440	Odc1	Ornithine	decarboxylase
NM_057705	chr3L	33346185	33350440	Odc2	Ornithine	decarboxylase
NM_057706	chr3L	18232192	18233841	RpL11	Ribosomal	protein
NM_057710	chr2L	16374258	16380364	n-syb	n-synaptobrevin	CG17248-PA,
NM_057712	chr3L	20004047	20004378	igl	igloo	CG18285-PA,
NM_057716	chr2L	48103809	48111631	pnut	peanut	CG8705-PA,
NM_057717	chrX	5610066	5616769	Bgb	Big	brother
NM_057718	chrX	5610066	5616769	Bro	Brother	CG7960-PA
NM_057719	chr2R	9447208	9452875	Mtor	Megator	CG8274-PA
NM_057733	chr3R	4934328	4937303	Chit	Chitinase-like	CG5210-PA
NM_057736	chr2R	21369175	21375362	cnn	centrosomin	CG4832-PA,
NM_057738	chr2L	49201073	49209956	PR2	Fak-like	tyrosine
NM_057740	chrX	5040511	5043715	Gycalpha99B	Guanylyl	cyclase
NM_057741	chrX	13691072	13697254	Pk92B	Protein	kinase
NM_057748	chr3R	48805825	48807078	Rh5	Rhodopsin	5
NM_057750	chr2L	10785074	10800135	Rho1	Rho1	CG8416-PA,
NM_057752	chr2R	17694052	17695512	Rlc1	Rlc1	CG9378-PA,
NM_057753	chr2L	45256939	45258980	SdhB	Succinate	dehydrogenase
NM_057758	chr3L	26049392	26052539	barr	barren	CG10726-PA,
NM_057760	chr3R	784499	786566	gcm	glial	cells
NM_057766	chr2R	32329882	32331426	noi	noisette	CG2925-PA
NM_057767	chr3R	10866632	10873819	Acp1	Adult	cuticle
NM_057768	chr3R	24768000	24783391	Cng	Cyclic-nucleotide-gated	ion
NM_057770	chr2R	11798426	11800580	crn	crooked	neck
NM_057773	chr2R	53568459	53569943	Mcm2	Minichromosome	maintenance
NM_057774	chr3L	39977172	39986226	Mlp84B	Muscle	LIM
NM_057780	chr2R	12380843	12381835	Nap1	Nucleosome	assembly
NM_057784	chrX	18801791	18803385	Orc5	Origin	recognition
NM_057785	chr3R	51921336	51925117	Pi3K59F	Phosphotidylinositol	3
NM_057786	chr2L	8792215	8793286	RpL22	Ribosomal	protein
NM_057787	chr3R	46015350	46015963	Srp19	Signal	recognition
NM_057788	chr3L	36833619	36834236	Ssb-c31a	Single	stranded-binding
NM_057789	chr3R	3281241	3282051	UbcD2	Ubiquitin	conjugating
NM_057790	chr2R	20736678	20737745	VAChT	VAChT	CG32848-PA
NM_057791	chr3R	4024760	4026610	drl	derailed	CG17348-PA
NM_057792	chr3R	36396431	36406327	dsf	dissatisfaction	CG9019-PA
NM_057796	chr2R	54419846	54430727	mbc	myoblast	city
NM_057797	chr2R	56857033	56859618	tos	tosca	CG10387-PA
NM_057799	chr3L	38087210	38094194	yin	yin	CG2913-PA,
NM_057802	chr2L	15363274	15365279	dare	defective	in
NM_057806	chr3R	49504263	49508376	Cyt-b5-r	Cytochrome	b5-related
NM_057808	chr2R	26441956	26443236	Clp	Clipper	CG3642-PA
NM_057810	chrX	8794226	8798989	Cpr	Cytochrome	P450
NM_057811	chr2R	49283408	49285634	Hmu	Hemomucin	CG3373-PA
NM_057812	chr3L	34040635	34042647	Lis-1	Lissencephaly-1	CG8440-PA,
NM_057813	chr3R	34969675	34970901	RpL9	Ribosomal	protein
NM_057815	chr3L	38070519	38082514	Mpk2	Mpk2	CG5475-PA,
NM_057817	chr2R	21839444	21841819	Nak	Numb-associated	kinase
NM_057819	chr3R	872893	879844	nrv1	nervana	1
NM_057821	chr3R	888526	900740	nrv2	nervana	2
NM_057823	chr3R	10563171	10564721	Rab14	Rab-protein	14
NM_057824	chr3L	21990381	21995210	Rab6	Rab-protein	6
NM_057825	chr2L	24480484	24483852	Reg-5	Rhythmically	expressed
NM_057826	chr3R	2424915	2435748	rtGEF	rho-type	guanine
NM_057828	chr3R	35605568	35607573	Cyt-c-p	Cytochrome	c
NM_057829	chr3L	39796413	39798179	Vang	Van	Gogh
NM_057832	chr2L	48793374	48794901	apt	apontic	CG5393-PA,
NM_057836	chr3R	24682946	24684637	csul	capsuleen	CG3730-PA,
NM_057837	chr2L	7183554	7186700	dpa	disc	proliferation
NM_057839	chr3R	17873329	17881053	kuz	kuzbanian	CG7147-PA,
NM_057845	UNKN	1233019	1242628	wun	wunen	CG8804-PA,
NM_057846	chr2R	58515049	58515445	ATPsyn-Cf6	ATPase	coupling
NM_057849	chr3R	15402854	15413725	Chd1	Chromodomain-helicase-DNA-binding	protein
NM_057855	chr2L	34733843	34734554	RpL29	Ribosomal	protein
NM_057856	chr3L	23851276	23852642	angel	angel	CG12273-PA
NM_057857	chr2L	37874143	37879541	snRNP70K	small	nuclear
NM_057858	chr3R	28086252	28101837	sktl	skittles	CG9985-PA
NM_057860	chr2R	30114490	30115609	U2af38	U2	small
NM_057861	chr2L	35654051	35655665	T3dh	Type	III
NM_057862	chr3L	3189394	3192715	Scs-fp	Succinyl	coenzyme
NM_057864	chr2R	15221789	15227114	ade2	adenosine	2
NM_057865	chr3R	13297525	13300633	Pkg21D	cGMP-dependent	protein
NM_057867	chr3R	51943010	51945668	Pdk	Pyruvate	dehydrogenase
NM_057868	chr2L	38038084	38039570	Nacalpha	Nascent	polypeptide
NM_057869	chr3L	18111649	18112534	CoVa	Cytochrome	c
NM_057871	chr3R	43275713	43278351	lok	loki	CG10895-PA,
NM_057873	chr2L	26691380	26692734	colt	congested-like	trachea
NM_057874	chrX	22455323	22456087	Surf4	Surfeit	4
NM_057875	chr3R	37052132	37063481	SamDC	S-adenosylmethionine	decarboxylase
NM_057876	chr2R	14116061	14117227	Dhod	Dihydroorotate	dehydrogenase
NM_057878	chr3R	12311320	12312867	Cdk9	Cyclin-dependent	kinase
NM_057880	chr2R	36925869	36929143	Gs1l	GS1-like	CG15441-PA,
NM_057882	chr3L	41135908	41141542	Gcn2	Gcn2	CG1609-PA
NM_057883	chr3L	2456304	2461278	ttv	tout-velu	CG10117-PA
NM_057892	chr3R	2720280	2721326	dbe	dribble	CG4258-PA
NM_057894	chr2L	35531208	35538374	dve	defective	proventriculus
NM_057899	chr2L	4692754	4695967	TppII	tripeptidyl-peptidase	II
NM_057900	chr2L	44345281	44360343	TM4SF	Transmembrane	4
NM_057901	chr3L	31475563	31477030	Dredd	Death	related
NM_057906	chr2R	28075093	28081996	pug	pugilist	CG4067-PA,
NM_057907	chr2L	40480185	40482284	Nrk	Neurospecific	receptor
NM_057908	chr3R	4934328	4937303	Idgf3	Imaginal	disc
NM_057909	chr3R	4934328	4937303	Idgf2	Imaginal	disc
NM_057910	chr3R	4934328	4937303	Idgf1	Imaginal	disc
NM_057911	chr3R	31160504	31163226	Elf	Ef1alpha-like	factor
NM_057914	chr3L	39159193	39160742	Amyrel	Amyrel	CG8221-PA
NM_057915	chrX	20412398	20415805	Abi	Abelson	Interacting
NM_057917	chr3R	51647268	51649184	kraken	kraken	CG3943-PA
NM_057918	chr2L	22427465	22433665	Vha44	Vacuolar	H[+]
NM_057921	chr3R	49908045	49910286	Rack1	Receptor	of
NM_057922	chr2L	17409194	17410508	Pi3K21B	Pi3K21B	CG2699-PA
NM_057923	chr3L	12684224	12705177	Osbp	Oxysterol	binding
NM_057924	chr2L	24615846	24616260	Lcp65Ag2	Lcp65Ag2	CG10534-PA
NM_057925	chr2L	24615846	24616260	Lcp65Ag1	Lcp65Ag1	CG10530-PA
NM_057926	chr2L	24615846	24616260	Lcp65Af	Lcp65Af	CG10533-PA
NM_057930	chr2L	24615846	24616260	Lcp65Ad	Lcp65Ad	CG6955-PA
NM_057931	chr2L	24615846	24616260	Lcp65Ac	Lcp65Ac	CG6956-PA
NM_057932	chr2L	24615846	24616260	Lcp65Aa	Lcp65Aa	CG7287-PA
NM_057933	chr2R	33620457	33622184	Alas	Aminolevulinate	synthase
NM_057934	chr2L	24626033	24626921	Acp65Aa	Acp65Aa	CG10297-PA
NM_057935	chr3L	37632074	37633381	Aats-phe	Phenylalanyl-tRNA	synthetase
NM_057938	chrX	18833856	18836996	dor	deep	orange
NM_057939	chr3R	3980964	3986024	Nup154	Nup154	CG4579-PA,
NM_057943	chr3L	37457506	37461666	mira	miranda	CG12249-PA,
NM_057946	chr2R	17704637	17706258	Nle	Notchless	CG2863-PA
NM_057947	chr3R	763333	768108	Thor	Thor	CG8846-PA
NM_057948	chr3R	51265404	51266042	KdelR	KDEL	receptor
NM_057949	chr3L	12412036	12413017	D19B	D19B	CG10270-PA
NM_057950	chr2L	18053685	18058049	Cht2	Chitinase	2
NM_057951	chrX	1521813	1527203	Ac13E	Adenylyl	cyclase
NM_057952	chr3R	25451065	25452555	Dox-A2	Diphenol	oxidase
NM_057953	chr3R	9416345	9418615	zf30C	Zinc	finger
NM_057955	chr2L	7187117	7189946	Orc1	Origin	recognition
NM_057956	chr3L	12412036	12413017	D19A	D19A	CG10269-PA
NM_057957	chr2L	13365840	13368086	vimar	visceral	mesodermal
NM_057959	chr2R	32937705	32949390	CRMP	Collapsin	Response
NM_057960	chr2L	37143569	37144474	fray	frayed	CG7693-PA,
NM_057962	chr3L	34565744	34573444	Uba1	Ubiquitin	activating
NM_057963	chr3R	3797851	3801029	dpp	decapentaplegic	CG9885-PA,
NM_057965	chr2R	25618234	25620016	SNF1A	SNF1A/AMP-activated	protein
NM_057966	chr3L	33337982	33338479	RpL39	Ribosomal	protein
NM_057967	chr3R	5303411	5304534	rnh1	ribonuclease	H1
NM_057970	chr2R	16903399	16910362	amon	amontillado	CG6438-PA
NM_057971	chr3L	19983961	19984725	Orc6	Origin	recognition
NM_057972	chr2L	42126194	42127751	Orc4	Origin	recognition
NM_057974	chr3R	24469010	24475870	Dap160	Dynamin	associated
NM_057976	chr2R	41485628	41486271	Dr	Drop	CG1897-PA
NM_057977	chr3R	539422	546873	B4	B4	CG9239-PA,
NM_057981	chr3R	170090	171823	ebi	ebi	CG4063-PA
NM_057983	chr2R	28534776	28536071	Lip3	Lip3	CG8823-PA
NM_057984	chr2L	14724506	14726177	Nmd3	Nonsense-mediated	mRNA
NM_057986	chrX	503356	509941	Mct1	Monocarboxylate	transporter
NM_057988	chr3R	2153921	2155018	ial	IplI-aurora-like	kinase
NM_057991	chr3R	6296584	6297598	Hs2st	Hs2st	CG10234-PA
NM_057992	chrX	15336624	15339506	gbb	glass	bottom
NM_057993	chr3R	4024760	4026610	dnt	doughnut	on
NM_058000	chr2R	40343083	40344359	Sodh-1	Sorbitol	dehydrogenase
NM_058001	chr3R	31485922	31497262	Slob	Slowpoke	binding
NM_058005	chr2R	36863142	36864732	Mkk4	MAP	kinase
NM_058007	chr3R	43706563	43708336	E2f2	E2F	transcription
NM_058008	chr2R	1654532	1657572	Dlc90F	Dynein	light
NM_058012	chrX	7768368	7769746	Pcd	pterin-4a-carbinolamine	dehydratase
NM_058013	chr3L	38070519	38082514	p38b	p38b	CG7393-PA
NM_058017	chr2L	8693251	8695812	b6	b6	CG3100-PA
NM_058021	chr2L	18010419	18013657	TER94	TER94	CG2331-PA,
NM_058022	chr3R	30097547	30099478	NTPase	NTPase	CG3059-PA,
NM_058023	chr2L	44759599	44761001	Irp-1A	Iron	regulatory
NM_058024	chr3R	16856694	16865174	Bem46	Bem46	CG18642-PA
NM_058025	chr3R	9510675	9511991	und	uninitiated	CG4008-PA
NM_058026	chr2L	24411062	24419825	ari-2	ariadne	2
NM_058027	chr2L	46338850	46340269	Ef1alpha48D	Elongation	factor
NM_058029	chr3L	33339054	33340291	CG4882	CG4882-PA
NM_058030	chr3L	33866808	33868476	Thiolase	Thiolase	CG4581-PA
NM_058031	chr3R	3991227	3993208	Ip259	Intronic	Protein
NM_058032	chr2L	42784836	42786784	Fpps	Farnesyl	pyrophosphate
NM_058033	chr3L	6010298	6011447	Bub3	Bub3	CG7581-PA
NM_058034	chr3L	17421617	17427641	Bub1	Bub1	CG7838-PA
NM_058035	chr2L	12692905	12694015	slv	saliva	CG8717-PA
NM_058037	chr2L	40193242	40194968	Int6	Int6	homologue
NM_058039	chr2R	16572532	16574116	GRHR	Gonadotropin-releasing	hormone
NM_058041	chr2R	12612625	12621261	CG12467	CG12467-PA
NM_058042	chr3R	16020369	16021396	skpA	skpA	CG16983-PA,
NM_058044	chr3L	2596885	2599728	scf	supercoiling	factor
NM_058046	chr3L	2318698	2323312	Ate1	Ate1	CG9204-PA,
NM_058047	chr3R	51658337	51662103	alphaCop	alpha-coatomer	protein
NM_058048	chr3R	48629637	48631319	homer	homer	CG11324-PA,
NM_058049	chr2R	58626220	58628390	cdc16	cdc16	CG6759-PA
NM_058051	chr2R	38675811	38677313	TBPH	TBPH	CG10327-PA,
NM_058053	chr2R	36878348	36890038	Sbf	SET	domain
NM_058054	chr2L	3314728	3317823	Rap2l	Ras-associated	protein
NM_058055	chr3R	14646223	14647025	JTBR	JTBR	CG1935-PA
NM_058056	chr3L	37185322	37187232	wrapper	wrapper	CG10382-PA
NM_058057	chr3L	33882467	33887875	Inos	Inos	CG11143-PA
NM_058060	chr2R	3266222	3269369	Cdlc2	Cytoplasmic	dynein
NM_058061	chrX	19938858	19940940	ApepP	Aminopeptidase	P
NM_058063	chrX	15729502	15730392	smt3	smt3	CG4494-PA
NM_058065	chr2L	15341307	15342617	aft	adrift	CG5032-PA
NM_058066	chrX	21755596	21762656	UbcD10	Ubiquitin	conjugating
NM_058067	chr2R	37839957	37844812	Tsc1	Tsc1	CG6147-PA
NM_058068	chr3R	47742575	47751274	Traf1	TNF-receptor-associated	factor
NM_058070	chr3R	13592192	13592879	Taf10b	TBP-associated	factor
NM_058071	chr3L	666848	667812	RpII33	RNA	polymerase
NM_058073	chr3R	1483647	1486754	Eno	Enolase	CG17654-PA,
NM_058078	chr3L	21978827	21979705	Hus1-like	Hus1-like	CG2525-PA
NM_058079	chr3R	2607351	2609195	Eaat2	Excitatory	amino
NM_058080	chr3R	33508377	33530283	Eaat1	Excitatory	amino
NM_058083	chr3R	12497696	12498671	esc	extra	sexcombs
NM_058084	chr2L	48134568	48137582	tafazzin	tafazzin	CG8766-PA,
NM_058085	chr3R	52614364	52616501	tacc	transforming	acidic
NM_058087	chr3L	33005143	33009714	fat-spondin	fat-spondin	CG6953-PA,
NM_058088	chr3R	5299097	5302124	drosha	drosha	CG8730-PA
NM_058089	chr2R	10902268	10903493	Vha13	Vacuolar	H[+]
NM_058093	chr3R	20800743	20803731	CHIP	CHIP	CG5203-PA
NM_058094	chr2R	28588490	28589659	CSN5	COP9	complex
NM_058096	chr3R	44051634	44053107	CSN4	COP9	complex
NM_058097	chr2R	31182622	31183946	ARP-like	ARP-like	CG7013-PA
NM_058100	chr3R	11326366	11329097	Stam	Signal	transducing
NM_058101	chr3R	11321354	11322267	Dnz1	DNZDHHC/NEW1	zinc
NM_058102	chr2L	44719379	44724840	drpr	draper	CG2086-PA,
NM_058105	chr3L	12939011	12940398	CstF-64	Cleavage	stimulation
NM_058106	chr3R	37511674	37514030	Aac11	Aac11	CG6582-PA
NM_058112	chr2R	4110025	4117159	Akap200	A	kinase
NM_058114	chr3L	35509938	35510690	decay	death	executioner
NM_058116	chr2R	10604188	10606185	SytIV	Synaptotagmin	IV
NM_058120	chr2R	47971101	47971865	Ercc1	Ercc1	CG10215-PA
NM_058121	UNKN	37143860	37144788	gammaSnap	gamma-soluble	NSF
NM_058125	chr3L	18235010	18236716	Rpt1	Rpt1	CG1341-PA
NM_058127	UNKN	33197583	33198341	Dnmt2	DNA	methyltransferase
NM_058128	chr2R	11948396	11949914	Mst85C	Mst85C	CG11993-PA
NM_058130	chr3L	22430524	22431524	Sps2	Selenophosphate	synthetase
NM_058131	chr3R	46899929	46900642	CG6712	CG6712-PA
NM_058132	chr2R	50679703	50680760	Slbp	Stem-loop	binding
NM_058133	chr3L	33341632	33343479	ligatin	ligatin	CG31426-PA
NM_058135	chr3R	5513945	5515537	fj	four-jointed	CG10917-PA
NM_058139	chr3R	19883780	19892787	for	foraging	CG10033-PA,
NM_058148	chr3R	45321171	45325330	Fs(2)Ket	Female	sterile
NM_058152	chr3R	11304318	11305920	fy	fuzzy	CG13396-PA
NM_058153	chr3R	31538532	31540232	fzy	fizzy	CG4274-PA
NM_058154	chr2L	23576602	23590917	G-ialpha65A	G	protein
NM_058155	chr2R	22796771	22803239	Gld	Glucose	dehydrogenase
NM_058158	chr3L	37621857	37623747	G-salpha60A	G	protein
NM_058159	chr2L	34925049	34932817	Sema-2a	Sema-2a	CG4700-PA,
NM_058160	chr3R	30200465	30211782	beat-Ia	beaten	path
NM_058162	chr3L	15787249	15789939	Jafrac1	thioredoxin	peroxidase
NM_078489	chr2R	24959796	24960917	Cdk7	Cyclin-dependent	kinase
NM_078491	chr3R	36668830	36684134	dhd	deadhead	CG4193-PA
NM_078493	chr2R	562788	565498	Mcm3	Minichromosome	maintenance
NM_078494	chr3R	1258981	1259790	Mlc-c	Myosin	light
NM_078499	chr2L	46136510	46137818	Tsp5D	Tetraspanin	5D
NM_078500	chr2R	39454052	39455580	Mipp2	Multiple	inositol
NM_078501	chr3R	43314502	43318009	Nep1	Neprilysin	1
NM_078502	chrX	17495777	17498873	sqh	spaghetti	squash
NM_078503	chr2R	6043588	6044533	Spx	Spliceosomal	protein
NM_078504	UNKN	39253763	39254592	Top3beta	Topoisomerase	3beta
NM_078506	chr2R	31199766	31201234	PpV	Protein	phosphatase
NM_078507	chr2R	38606960	38608353	Spat	Serine	pyruvate
NM_078510	chr3R	50911889	50914690	Mcm6	Minichromosome	maintenance
NM_078513	chr3R	20136576	20172456	fz4	frizzled	4
NM_078514	chr3L	13388416	13390605	brk	brinker	CG9653-PA
NM_078519	chr2R	29629766	29631258	bys	by	S6
NM_078520	chrX	8075013	8087381	sws	swiss	cheese
NM_078524	chr3R	43188372	43210942	Smox	Smad	on
NM_078525	chr2R	30978594	30979823	Traf2	TNF-receptor-associated	factor
NM_078527	chrX	10028003	10031999	Trxr-1	Thioredoxin	reductase-1
NM_078528	chr2R	7320048	7322744	ND75	NADH:ubiquinone	reductase
NM_078529	chr2L	47121997	47122557	Trf2	TATA	box
NM_078530	chr2R	3366782	3370084	org-1	optomotor-blind-related-gene-1	CG11202-PA
NM_078535	chrX	13112253	13122476	Nrg	Neuroglian	CG1634-PA,
NM_078537	chrX	9234139	9266355	rdgA	retinal	degeneration
NM_078538	chr2R	57333961	57335784	Bx42	Bx42	CG8264-PA
NM_078539	chrX	14912214	14913229	fh	frataxin-like	CG8971-PA
NM_078540	chr2R	10860617	10861148	His3.3B	Histone	H3.3B
NM_078541	chr2L	31019050	31020433	Ost48	Oligosaccharyltransferase	48kD
NM_078543	chr2R	74490	75239	Dsor1	Downstream	of
NM_078544	chr2R	22096834	22101509	lz	lozenge	CG1689-PA
NM_078546	chr3R	4934328	4937303	Idgf4	Imaginal	disc
NM_078551	chr2R	32428686	32430261	Gip	GIP-like	CG2227-PA
NM_078554	chr2R	20598090	20600255	sesB	stress-sensitive	B
NM_078562	chr2R	19036150	19036689	l(1)10Bb	lethal	-1
NM_078563	chr2R	56340342	56341961	dsh	dishevelled	CG18361-PA,
NM_078567	chr2R	24850239	24851846	Or10a	Odorant	receptor
NM_078569	chr3R	1317049	1322751	RpII215	RNA	polymerase
NM_078578	chr2R	23163895	23198838	cac	cacophony	CG1522-PA,
NM_078579	chr2R	47008762	47013432	gd	gastrulation-defective	CG1505-PA
NM_078582	chrX	7976922	8000233	Ten-a	Tenascin	accessory
NM_078583	chr3L	8101323	8115883	Lsp1alpha	Larval	serum
NM_078586	chr3L	13670899	13671779	Tis11	Tis11	homolog
NM_078588	chr2L	14237025	14239080	Bap60	Brahma	associated
NM_078595	chr2L	12185863	12186321	ben	bendless	CG18319-PA
NM_078596	chrX	7624056	7630833	yl	yolkless	CG1372-PA,
NM_078597	chrX	11675751	11680390	mRpL38	mitochondrial	ribosomal
NM_078598	chr3L	38000934	38001850	mRpS25	mitochondrial	ribosomal
NM_078599	chrX	4237148	4238324	NetA	Netrin-A	CG18657-PA
NM_078601	chrX	13212860	13229038	rut	rutabaga	CG9533-PA
NM_078603	chr2R	26205131	26224822	eag	ether	a
NM_078604	chr3L	18268727	18269874	hiw	highwire	CG32592-PA
NM_078605	chr2L	24931206	24940601	gce	germ	cell-expressed
NM_078606	chr2R	49503353	49507653	Top1	Topoisomerase	1
NM_078607	chrX	18992928	18996300	dah	discontinuous	actin
NM_078609	chrX	13067687	13073487	Ahcy13	Adenosylhomocysteinase	at
NM_078610	chr2L	22632784	22634215	Actr13E	Actin-related	protein
NM_078611	chrX	15790787	15792038	mRpL3	mitochondrial	ribosomal
NM_078612	chr2R	560845	562574	mRpS30	mitochondrial	ribosomal
NM_078613	chrX	4524503	4528485	Rhp	Rhophilin	CG8497-PA,
NM_078615	chr3R	6271300	6276155	Myb	Myb	oncogene-like
NM_078631	chr3L	39882047	39883462	CycD	Cyclin	D
NM_078632	chrX	481592	483483	Lcch3	Ligand-gated	chloride
NM_078633	chrX	2945279	2950913	Stim	Stromal	interaction
NM_078634	chrX	18738556	18759867	mmd	mind-meld	CG9163-PA,
NM_078636	chr2L	1926670	1935682	exd	extradenticle	CG8933-PA,
NM_078640	chrX	120773	122226	eas	easily	shocked
NM_078645	chr3L	293919	303576	mei-41	meiotic	41
NM_078647	chr2L	2421421	2422805	para	paralytic	CG9907-PA,
NM_078648	chrX	18918716	18924419	Arp14D	Actin-related	protein
NM_078649	chr2R	2218238	2219005	Pp2B-14D	Protein	phosphatase
NM_078651	chr3L	12342235	12350292	mbt	mushroom	bodies
NM_078652	chr3L	13354478	13355040	RpS19a	Ribosomal	protein
NM_078655	chrX	8964702	8965091	mRpL22	mitochondrial	ribosomal
NM_078656	chr2L	34789303	34791209	RSG7	Regulator	of
NM_078658	chr3R	9178872	9181286	RpS5a	Ribosomal	protein
NM_078659	chrX	16224617	16232776	baz	bazooka	CG5055-PA,
NM_078661	chr2R	49490320	49492373	Fim	Fimbrin	CG8649-PA,
NM_078664	chr3L	12713713	12743834	beta-Spec	beta	Spectrin
NM_078666	chrX	16694425	16698877	Socs16D	Suppressor	of
NM_078667	chr2R	32416894	32417923	e(y)1	enhancer	of
NM_078670	chr2R	34035214	34047800	Dhc16F	Dynein	heavy
NM_078672	chr2R	37464656	37465432	scu	scully	CG7113-PA
NM_078673	chr3L	37741173	37742377	Taf8	TBP-associated	factor
NM_078675	chr3L	12648108	12656761	ari-1	ariadne	CG5659-PA,
NM_078677	chrX	6869860	6872984	Tsf1	Transferrin	1
NM_078683	chrX	10111194	10111873	Pvf1	PDGF-	and
NM_078684	chr2R	55935449	55939537	pcm	pacman	CG3291-PA
NM_078686	chr2R	33813279	33815469	car	carnation	CG12230-PA,
NM_078687	UNKN	23297563	23298272	Zw	Zwischenferment	CG12529-PA,
NM_078688	chr3R	48679954	48681232	dome	domeless	CG14226-PA
NM_078689	chr3L	1914241	1916364	Mer	Merlin	CG14228-PA
NM_078690	chr2R	21425189	21425785	Cdc42	Cdc42	CG12530-PA,
NM_078693	chr3R	1071597	1074159	Nep3	Neprilysin	3
NM_078694	chrX	18926221	18930119	Peritrophin-A	Peritrophin	A
NM_078695	chrX	11847967	11853440	Rab10	Rab-protein	10
NM_078696	chrX	15720849	15722091	Syx16	Syntaxin	16
NM_078697	chr2R	29134157	29134861	Pbprp2	Pheromone-binding	protein-related
NM_078698	chr2L	34077600	34079268	cactin	cactin	CG1676-PA
NM_078699	chrX	9891167	9893490	mal	maroon-like	CG1692-PA
NM_078700	chrX	24252547	24254326	run	runt	CG1849-PA
NM_078704	chr2R	54457727	54458566	dod	dodo	CG17051-PA
NM_078706	chr2R	24944285	24959244	2001-09-01	Septin-1	CG1403-PA,
NM_078710	chr3L	17978078	17980245	Hlc	Helicase	CG1666-PA
NM_078716	chr3R	47253297	47254034	mRpL10	mitochondrial	ribosomal
NM_078717	chr3R	11110981	11131257	kis	kismet	CG3696-PA,
NM_078719	chr3R	13732951	13736564	smo	smoothened	CG11561-PA
NM_078720	chr3R	19291012	19292324	Spp	Signal	peptide
NM_078723	chr3R	35049851	35054224	GABA-B-R3	metabotropic	GABA-B
NM_078724	chr3R	47434851	47436782	Gr21a	Gustatory	receptor
NM_078730	chr2R	24850239	24851846	Or22c	Odorant	receptor
NM_078739	chr2L	40999562	41000233	Prx6005	Peroxiredoxin	6005
NM_078741	chr3L	6466650	6468843	gkt	glaikit	CG8825-PA
NM_078742	chr3R	14051112	14052317	Ptpa	Phosphotyrosyl	phosphatase
NM_078745	chr3R	49987247	49989644	ed	echinoid	CG12676-PA
NM_078747	chr2R	11470623	11473302	Atet	ABC	transporter
NM_078752	chr3R	10362531	10363563	mRpL24	mitochondrial	ribosomal
NM_078754	chr2L	34692112	34693171	Trip1	Trip1	CG8882-PA
NM_078756	chr3R	13682963	13687063	qtc	quick-to-court	CG14039-PA,
NM_078759	chr3R	12719126	12766182	nompC	no	mechanoreceptor
NM_078760	chrX	14739393	14744415	GluRIIA	Glutamate	receptor
NM_078761	chrX	14739393	14744415	GluRIIB	Glutamate	receptor
NM_078762	chr2L	4484284	4487896	lid	little	imaginal
NM_078766	chr3R	50842618	50844856	Kr-h2	Kruppel	homolog
NM_078769	chr3R	16395179	16399178	cup	cup	CG11181-PA
NM_078772	chr2R	15199185	15207817	neuroligin	neuroligin	CG13772-PA
NM_078773	chr3R	43282321	43287845	ade3	adenosine	3
NM_078774	chr3R	6003811	6015209	Mnn1	Menin	1
NM_078776	chr3R	36017013	36017975	Pvf3	PDGF-	and
NM_078777	chr3R	42036462	42046551	Ndae1	Na[+]-driven	anion
NM_078779	chr3R	41855497	41860236	ninaC	neither	inactivation
NM_078783	chr3R	10061489	10076170	TepIII	Thiolester	containing
NM_078786	chr2L	49055819	49057095	Scgalpha	Sarcoglycan	alpha
NM_078787	chr3R	39161326	39162266	Aats-ala	Alanyl-tRNA	synthetase
NM_078790	chr2R	4067280	4067851	Dh31	Diuretic	hormone
NM_078791	chr3R	37621581	37624684	Tsp29Fa	Tetraspanin	29Fa
NM_078794	chr3R	8574287	8630182	Try29F	Trypsin	29F
NM_078796	chr3R	35206072	35207685	Or30a	Odorant	receptor
NM_078799	chr3R	49817423	49819401	numb	numb	CG3779-PA,
NM_078800	chr3R	47950588	47953359	Gdi	GDP	dissociation
NM_078802	chr3R	36668830	36684134	Trx-2	thioredoxin-2	CG31884-PA,
NM_078804	chr2L	38891020	38893291	yip2	yippee	interacting
NM_078808	chr3R	51664587	51665734	Pros35	Proteasome	35kD
NM_078809	chr3R	26477405	26483910	me31B	maternal	expression
NM_078811	chr3R	11962920	11977252	Cdk5alpha	Cdk5	activator-like
NM_078813	chr3R	37006967	37007866	mRpS7	mitochondrial	ribosomal
NM_078815	chr2R	40367592	40368899	Lrr47	Leucine-rich	repeat
NM_078816	chr2R	20547229	20548516	Lip1	Lipase	1
NM_078818	chr3R	49590943	49591304	Ast-C	Allatostatin	C
NM_078820	chr3R	36994987	36998347	hgo	homogentisate	1,2-dioxygenase
NM_078822	chr3R	4527659	4537177	Ca-beta	Ca[2+]-channel-protein-beta-subunit	CG6320-PA,
NM_078823	chr2L	38575199	38577166	mre11	meiotic	recombination
NM_078829	chr3R	37461872	37463578	Or33a	Odorant	receptor
NM_078830	chr3R	37461872	37463578	Or33b	Odorant	receptor
NM_078833	chr3R	33600937	33608194	rho-6	rhomboid-6	CG17212-PA,
NM_078835	chr3R	26870736	26872772	kek1	kekkon-1	CG12283-PA
NM_078836	chr2R	33386023	33388965	Vha68-1	Vha68-1	CG12403-PA
NM_078837	chr3R	48348398	48351036	CAH1	Carbonic	anhydrase
NM_078838	chr3R	27782815	27796535	cenG1A	centaurin	gamma
NM_078840	chr3R	1975873	1986948	smi35A	smell	impaired
NM_078841	chr3R	52034062	52038408	spel1	spellchecker1	CG4215-PA,
NM_078844	chr2R	37940936	37942060	l(2)35Bd	lethal	-2
NM_078845	chr3R	52001575	52014760	GABA-B-R1	metabotropic	GABA-B
NM_078846	chr3R	51982006	51984540	yellow-c	yellow-c	CG4182-PA
NM_078848	chr2R	4072251	4073825	vig	vasa	intronic
NM_078849	chr3R	5802391	5807587	gft	guftagu	CG11861-PA,
NM_078853	chr3R	48057474	48059031	Tektin-A	Tektin	A
NM_078855	chr3R	30321171	30326365	beat-Ib	beaten	path
NM_078857	chr3R	2572270	2573249	heix	heixuedian	CG5876-PA
NM_078860	chr3R	22689281	22691421	Tpr2	Tetratricopeptide	repeat
NM_078861	chr3R	34693628	34696586	VhaSFD	Vacuolar	H[+]-ATPase
NM_078862	chr3R	49426594	49430314	yellow-b	yellow-b	CG17914-PA
NM_078866	chr2L	22611017	22613327	fws	four	way
NM_078867	chr3R	36348849	36362340	Dhc36C	Dynein	heavy
NM_078868	chr3R	28918210	28919221	Oli	Olig	family
NM_078869	chr3L	15672012	15673234	Socs36E	Suppressor	of
NM_078872	chr3R	17382456	17386996	bsf	bicoid	stability
NM_078873	chr3R	136497	141968	MESR3	Misexpression	suppressor
NM_078874	chr3R	45189626	45190731	mRpL13	mitochondrial	ribosomal
NM_078876	chr3R	25554165	25559614	Ddc	Dopa	decarboxylase
NM_078877	chr3R	11931384	11952433	Pax	Paxillin	CG31794-PA,
NM_078878	chr3R	48001779	48004322	Top3alpha	Topoisomerase	3alpha
NM_078882	chr3R	4804832	4805440	mRpS18B	mitochondrial	ribosomal
NM_078883	chr3L	27795302	27797041	Ugt37a1	UDP-glycosyltransferase	37a1
NM_078884	chr3R	51329079	51332606	betaInt-nu	beta[nu]	integrin
NM_078885	chr3L	5822633	5823224	Mpp6	M-phase	phosphoprotein
NM_078886	chrX	14739393	14744415	clumsy	clumsy	CG8681-PA,
NM_078888	chr3R	11855471	11869640	Tsp39D	Tetraspanin	39D
NM_078895	chr2L	27799476	27805657	TpnC41C	Troponin	C
NM_078901	chrX	11655373	11664337	Act42A	Actin	42A
NM_078905	chr2L	44331811	44343417	Tsp42Ec	Tetraspanin	42Ec
NM_078906	chr2L	44331811	44343417	Tsp42Ed	Tetraspanin	42Ed
NM_078907	chr2L	44331811	44343417	Tsp42Ee	Tetraspanin	42Ee
NM_078921	chr3L	39814231	39816748	Cyp9b1	Cytochrome	P450-9b1
NM_078922	chr3L	39814231	39816748	Cyp9b2	Cytochrome	P450-9b2
NM_078923	chr3R	35206072	35207685	Or43a	Odorant	receptor
NM_078926	chr2L	2812213	2814510	Gr43a	Gustatory	receptor
NM_078928	chr2L	49345325	49347452	sax	saxophone	CG1891-PA,
NM_078930	chr2L	38002896	38011856	Dgk	Diacyl	glycerol
NM_078933	chr2L	46626496	46633985	Hey	Hairy/E(spl)-related	with
NM_078934	chr2L	12704418	12707825	sut1	sugar	transporter
NM_078936	chr3R	23152726	23157197	CG14747	CG14747-PA
NM_078937	chr3L	23589462	23595741	ptc	patched	CG2411-PA
NM_078939	chr3L	38253683	38260317	Pgi	Phosphoglucose	isomerase
NM_078940	chr2L	8614588	8619729	Su(var)2-10	Suppressor	of
NM_078941	chr2L	27441230	27441895	rad201	radiation-resistant	CG8016-PA
NM_078945	chr2L	16584944	16585936	Fmrf	FMRFamide-related	CG2346-PA
NM_078947	chr2L	6244207	6262851	Pka-R2	cAMP-dependent	protein
NM_078948	chr3L	20627734	20628695	Def	Defensin	CG1385-PA
NM_078950	chr2L	22608623	22610034	cdc2rk	cdc2-related-kinase	CG1362-PA,
NM_078956	chr2L	49271616	49274240	Syb	Synaptobrevin	CG12210-PA,
NM_078959	chr3L	33860576	33861767	Prx2540-2	Peroxiredoxin	2540
NM_078960	chr2L	20436943	20438590	G-oalpha47A	G	protein
NM_078961	chr3R	49786224	49791100	CPTI	mitochondrial	carnitine
NM_078966	chr2R	31548832	31549362	Or47b	Odorant	receptor
NM_078972	chr2L	12651084	12652962	Tsp47F	Tetraspanin	47F
NM_078974	chr3R	4503670	4504736	E(Pc)	Enhancer	of
NM_078978	chr3L	27222879	27223664	Buffy	Buffy	CG8238-PA
NM_078980	chr2R	24327419	24328388	rho-7	rhomboid-7	CG8972-PA
NM_078981	chr3L	25342405	25347255	otk	off-track	CG8967-PA
NM_078982	chr3R	6212947	6214923	RpIII128	RNA	polymerase
NM_078983	chr3R	7875654	7877790	Cct5	T-complex	Chaperonin
NM_078984	chr2R	25205095	25205361	DebB	Developmental	embryonic
NM_078986	chr3L	13785692	13832559	Cam	Calmodulin	CG8472-PA,
NM_078990	chr2L	40989738	40994094	vis	vismay	CG8821-PA,
NM_078992	chr2L	26149370	26156737	fra	frazzled	CG8581-PA,
NM_078993	chr2L	9667673	9693793	Amph	Amphiphysin	CG8604-PA
NM_078995	chr3L	8723313	8727180	Iswi	Imitation	SWI
NM_078996	chr2R	5698130	5699743	Gbeta76C	G	protein
NM_078997	chr3R	35206072	35207685	Or49b	Odorant	receptor
NM_078998	chr2L	16655549	16656903	Nmda1	N-methyl-D-aspartate	receptor-associated
NM_079001	chr2L	31285277	31288561	Psc	Posterior	sex
NM_079002	chr2L	31163425	31164810	Su(z)2	Suppressor	of
NM_079003	chr2L	12522290	12527089	GLaz	Glial	Lazarillo
NM_079004	chr3L	12382939	12385663	AQP	aquaporin	CG12251-PA
NM_079006	chr2L	46991516	46995760	cid	centromere	identifier
NM_079008	chr3L	41108137	41110875	fl(2)d	female	lethal
NM_079009	chr3L	23602139	23670309	shot	short	stop
NM_079013	chr2L	3858864	3859471	mRpS16	mitochondrial	ribosomal
NM_079017	chr3L	12373526	12375892	Hsc70-5	Heat	shock
NM_079018	chr3L	35400270	35406693	LamC	Lamin	C
NM_079019	chr3L	36221257	36224040	RpI1	RNA	polymerase
NM_079024	chr2R	28497087	28498674	Cyp6a9	Cytochrome	P450-6a9
NM_079025	chr2R	28497087	28498674	Cyp6a8	Cytochrome	P450-6a8
NM_079027	chr2L	39408669	39410515	Arf51F	ADP	ribosylation
NM_079029	chr3L	33919577	33920062	Mlf	Myelodysplasia/myeloid	leukemia
NM_079031	chr3R	49548211	49554978	ATPCL	ATP	citrate
NM_079032	chr2L	10820811	10827551	Dg	Dystroglycan	CG18250-PA,
NM_079035	chr3L	18209046	18212003	Tsf3	Transferrin	3
NM_079036	chr3R	24675614	24678055	fidipidine	fidipidine	CG7773-PA
NM_079037	chr2R	16383901	16385489	JhI-26	Juvenile	hormone-inducible
NM_079040	chr2R	31232794	31234143	RpLP2	Ribosomal	protein
NM_079041	chr3L	24780173	24781428	Fen1	Flap	endonuclease
NM_079046	chr3R	43821762	43824614	EDTP	Egg-derived	tyrosine
NM_079049	chr3R	43750747	43751913	cyp33	cyclophilin-33	CG4886-PA
NM_079050	UNKN	36092647	36093330	RpL18A	Ribosomal	protein
NM_079051	chr3L	34589675	34595758	MESR4	Misexpression	suppressor
NM_079054	chr3L	39800112	39805562	Dcr-2	Dicer-2	CG6493-PA
NM_079055	chr3L	19938159	19947307	lack	lethal	with
NM_079059	chr2L	44379442	44381227	Gbp	GTP-binding-protein	CG5519-PA
NM_079060	chr2R	36472074	36474141	Pepck	Phosphoenolpyruvate	carboxykinase
NM_079061	chr2L	35671250	35672112	mRpS28	mitochondrial	ribosomal
NM_079062	chr2L	19933596	19934051	edl	ETS-domain	lacking
NM_079065	chr2L	43457334	43461968	5-HT1B	Serotonin	receptor
NM_079066	chr2R	8454177	8457912	botv	brother	of
NM_079068	chr3L	38462276	38474055	FK506-bp2	FK506-binding	protein
NM_079069	chr3L	17309896	17317711	Fak56D	Focal	Adhesion
NM_079072	chr3L	30452735	30454242	Or56a	Odorant	receptor
NM_079073	chr3L	40294168	40297050	Toll-7	Toll-7	CG8595-PA
NM_079078	chr3L	33317621	33323676	Acox57D-p	acyl-Coenzyme	A
NM_079079	chr3L	33317621	33323676	Acox57D-d	acyl-Coenzyme	A
NM_079082	chr2R	50242430	50244326	lox2	lysyl	oxidase-like
NM_079085	chr2R	36679766	36680779	qkr58E-1	quaking	related
NM_079087	chrX	16763022	16764149	mRpS29	mitochondrial	ribosomal
NM_079091	chr2L	48248325	48262827	nahoda	nahoda	CG12781-PA,
NM_079093	chr3L	19980177	19981854	Fib	Fibrillarin	CG9888-PA
NM_079096	chr2R	57532036	57536597	yellow-d	yellow-d	CG9889-PA
NM_079104	chr2R	49761463	49762038	mRpL43	mitochondrial	ribosomal
NM_079105	chr2L	43757933	43759577	l(2)not	lethal	-2
NM_079106	chr3L	40741134	40743635	Ssrp	Structure	specific
NM_079107	chr3L	17786160	17786969	usnp	ubisnap	CG11173-PA
NM_079109	chr2L	3194035	3196614	ken	ken	and
NM_079111	chr3L	33331569	33333424	Tal	Tal	CG2827-PA
NM_079112	chr2L	49276913	49278621	Adk2	Adenylate	kinase-2
NM_079113	chr3L	37563542	37577508	gek	genghis	khan
NM_079115	chr2L	46098508	46108753	Dat	Dopamine	N
NM_079116	UNKN	26641935	26643072	DnaJ-60	DnaJ-like-60	CG12240-PA,
NM_079117	chr3L	12158617	12175559	nvy	nervy	CG3385-PA
NM_079118	chr3R	13725120	13726469	betaTub60D	beta-Tubulin	at
NM_079119	chr3L	16746858	16749574	slbo	slow	border
NM_079121	chr3L	37999408	38000592	Mov34	Mov34	CG3416-PA
NM_079122	chr3L	7316137	7330540	SerT	Serotonin	transporter
NM_079125	chr2R	37299768	37302086	Nurf-38	Nucleosome	remodeling
NM_079126	chr3L	39814231	39816748	Cyp9c1	Cytochrome	P450-9c1
NM_079132	chr2L	23851709	23853536	key	kenny	CG16910-PA
NM_079133	chr2L	42042443	42054271	Dll	Distal-less	CG3629-PA,
NM_079134	chr2L	42386296	42404528	NaCP60E	Na	channel
NM_079135	chr2L	4413160	4427144	emp	epithelial	membrane
NM_079137	chr3L	31378369	31380069	uzip	unzipped	CG3533-PA
NM_079138	chr3L	2203034	2221163	gsb-n	gooseberry-neuro	CG2692-PA
NM_079139	chr3L	2170099	2174963	gsb	gooseberry	CG3388-PA
NM_079144	chr3L	8101323	8115883	Lsp1gamma	Larval	serum
NM_079145	chr2L	40277627	40278923	Mtch	Mitochondrial	carrier
NM_079146	chr2R	11622445	11622972	mRpL17	mitochondrial	ribosomal
NM_079149	chr3R	31949986	31951316	klar	klarsicht	CG17046-PA,
NM_079150	chr3L	41236535	41237137	Cypl	Cyclophilin-like	CG13892-PA
NM_079152	chr2L	49095693	49097393	emc	extra	macrochaetae
NM_079153	chr2R	34504196	34509152	Gr61a	Gustatory	receptor
NM_079155	chr2L	24842748	24845318	bab2	bab2	CG9102-PA
NM_079162	chr2L	25521129	25523408	RpL23A	Ribosomal	protein
NM_079164	chr2L	24049986	24051337	yellow-g	yellow-g	CG5717-PA
NM_079165	chr3L	1688063	1688766	mRpL23	mitochondrial	ribosomal
NM_079166	chr2L	22057270	22063579	dos	daughter	of
NM_079167	chr2L	44502143	44502490	Pxn	Peroxidasin	CG12002-PA,
NM_079169	chr2L	38668428	38669398	mRpS35	mitochondrial	ribosomal
NM_079171	chr2L	16208398	16210303	Or63a	Odorant	receptor
NM_079174	chr2R	23824125	23825471	rasp	rasp	CG11495-PA
NM_079175	chr2L	40261179	40263217	Hsp83	Heat	shock
NM_079176	chr2R	56061220	56083921	kst	karst	CG12008-PA,
NM_079179	chr2R	22446086	22446651	CycJ	Cyclin	J
NM_079181	chr2R	2843158	2845169	Scsalpha	Succinyl	coenzyme
NM_079183	chr2L	34067059	34075934	Awh	Arrowhead	CG1072-PA,
NM_079184	chr2R	12028905	12030120	Gr63a	Gustatory	receptor
NM_079186	chr2L	14726671	14727896	mge	maggie	CG14981-PA,
NM_079190	chr2L	22659643	22674305	Gad1	Glutamic	acid
NM_079191	chr2L	46827710	46828855	RfC40	Replication-factor-C	40kD
NM_079192	chr2R	31226418	31230265	Rop	Ras	opposite
NM_079193	chr2R	27887409	27889932	Ras64B	Ras	oncogene
NM_079196	chr2R	27969232	27973092	tipE	temperature-induced	paralytic
NM_079197	chr2R	33183555	33186434	ImpL2	Ecdysone-inducible	gene
NM_079199	chr2L	14836158	14837545	TfIIEbeta	Transcription	factor
NM_079200	chr2L	14832803	14834242	Hexo1	Hexosaminidase	1
NM_079201	chr2R	33999923	34000640	mRpS6	mitochondrial	ribosomal
NM_079202	chr2L	18744909	18745802	Syx17	Syntaxin	17
NM_079203	chrX	18557873	18559842	nAcRbeta-64B	nicotinic	Acetylcholine
NM_079205	chr2R	13936740	13955790	Dhc64C	Dynein	heavy
NM_079207	chr2R	58360124	58361793	Srp54k	Signal	recognition
NM_079208	chr2L	40538377	40541505	Aats-ala-m	mitochondrial	alanyl-tRNA
NM_079210	chr2R	21209294	21224334	Klp64D	Kinesin-like	protein
NM_079211	chr2R	5693118	5694513	Sse	Separase	CG10583-PA
NM_079212	chr2L	42820288	42821343	DnaJ-1	DnaJ-like-1	CG10578-PA,
NM_079214	chr2L	15814822	15816029	Txl	Thioredoxin-like	CG5495-PA
NM_079215	chr2L	16983297	16984649	Cralbp	Cellular	retinaldehyde
NM_079216	chr2L	45638589	45640040	Tektin-C	Tektin	C
NM_079219	chr2R	42814129	42817174	Bj1	Bj1	protein
NM_079220	chr2L	18498870	18499823	yip7	yippee	interacting
NM_079222	chr2L	29771460	29774523	sfl	sulfateless	CG8339-PA
NM_079223	chr2L	44992277	44998017	ndl	nudel	CG10129-PA
NM_079224	chr2L	23059412	23060599	vvl	ventral	veins
NM_079227	chr2R	12093360	12095203	msl-3	male-specific	lethal
NM_079229	chr2L	46742693	46750215	melt	melted	CG8624-PA,
NM_079230	chr2L	45696516	45698023	corn	cornetto	CG32386-PA
NM_079231	chr2L	49076141	49077331	Neos	Neosin	CG8614-PA
NM_079233	chr3L	17006895	17008911	lark	lark	CG8597-PA,
NM_079235	chr2L	28234129	28238829	smid	smallminded	CG8571-PA,
NM_079242	chr3R	44093269	44094393	RNaseX25	Ribonuclease	X25
NM_079244	chr2L	10203864	10206328	Arp66B	Actin-related	protein
NM_079245	chr2R	10618770	10620047	Nmt	N-myristoyl	transferase
NM_079246	chr2L	42577396	42578470	Rab-RP3	Rab-related	protein
NM_079247	chr2R	18508124	18509540	Gr66a	Gustatory	receptor
NM_079248	chr2L	25977930	25979476	DNApol-alpha50	DNA	polymerase
NM_079250	chr2L	15161445	15162886	foi	fear-of-intimacy	CG6817-PA
NM_079251	chr2L	24568203	24569828	RpL14	Ribosomal	protein
NM_079252	chr2L	28771768	28773907	Arr2	Arrestin	2
NM_079258	chr2L	4851813	4865278	Prm	Paramyosin	CG5939-PA,
NM_079259	chr2L	21132964	21141711	dally	division	abnormally
NM_079260	chr2L	21192433	21194810	Mcm7	Minichromosome	maintenance
NM_079261	chr2L	4512483	4531628	Tsp66E	Tetraspanin	66E
NM_079262	chr3L	41771464	41773010	GNBP3	Gram-negative	bacteria
NM_079266	chr2R	22450388	22451623	Dhpr	Dihydropteridine	reductase
NM_079267	chr2L	25429133	25429381	Rdl	Resistant	to
NM_079269	chr2L	38581845	38582666	Fdxh	Ferredoxin	CG4205-PA
NM_079273	chr2L	43612399	43613381	Hsp26	Heat	shock
NM_079275	chr2L	43612399	43613381	Hsp23	Heat	shock
NM_079276	chr2L	43612399	43613381	Hsp27	Heat	shock
NM_079277	chr3L	39297181	39298146	aay	astray	CG3705-PA
NM_079278	chr2L	4970167	4970670	RpS17	Ribosomal	protein
NM_079279	chr2L	16854804	16856035	Uch-L3	Ubiquitin	C-terminal
NM_079280	chr2L	9150930	9153635	RpS9	Ribosomal	protein
NM_079282	chr2L	48475335	48483777	LanB2	Laminin	B2
NM_079286	chr2L	4975226	4977615	UbcD4	Ubiquitin	conjugating
NM_079287	chr2R	568910	570260	ATPsyn-b	ATP	synthase,
NM_079289	chr2L	21620426	21622482	I-2	Inhibitor-2	CG10574-PA
NM_079290	chr2R	18263522	18271692	Gap1	GTPase-activating	protein
NM_079295	chr2L	14897966	14899203	Dhh1	DEAD/DEAH	RNA
NM_079296	chr3L	38269593	38272189	hay	haywire	CG8019-PA
NM_079297	UNKN	10367448	10382182	E(z)	Enhancer	of
NM_079299	chr2R	2803472	2804559	Ufd1-like	Ubiquitin	fusion-degradation
NM_079302	chr2L	30443463	30445594	TfIIEalpha	Transcription	factor
NM_079304	chr3L	15328686	15341249	Pi3K68D	Phosphotidylinositol	3
NM_079305	chr3L	2699759	2702822	Klp68D	Kinesin-like	protein
NM_079306	chr3L	41822814	41823965	CycA	Cyclin	A
NM_079307	chr3L	35200562	35203083	byn	brachyenteron	CG7260-PA
NM_079308	chr3L	4179287	4180352	viaf	viral	IAP-associated
NM_079309	chr2L	26767338	26768105	yps	ypsilon	schachtel
NM_079310	chr2L	47449397	47463070	Nrx-IV	Neurexin	IV
NM_079311	chr2L	47479989	47494453	Rh7	Rhodopsin	7
NM_079314	chr3R	31242854	31246465	Adk1	Adenylate	kinase-1
NM_079315	chr2R	6152013	6168838	Pbprp1	Pheromone-binding	protein-related
NM_079316	chr2L	32470817	32473115	Gap69C	GTPase-activating	protein
NM_079317	chr3L	24124404	24148953	toe	twin	of
NM_079319	chr2L	44381841	44383125	eIF-2beta	Eukaryotic	initiation
NM_079320	chr2L	7788960	7791614	Tsf2	Transferrin	2
NM_079322	chr2L	8010330	8019899	caup	caupolican	CG10605-PA
NM_079323	chr2L	8114469	8136220	mirr	mirror	CG10601-PA,
NM_079324	chr2R	33669817	33686808	Ptp69D	Protein	tyrosine
NM_079325	chr3R	51716919	51719626	Klc	Kinesin	light
NM_079330	chr3L	32496650	32497908	Syx13	Syntaxin	13
NM_079339	chr2L	6544141	6546511	Hsc70-1	Heat	shock
NM_079345	chr2R	40345999	40352872	Mpcp	Mitochondrial	phosphate
NM_079346	chr2R	2046817	2048886	RecQ5	homolog	of
NM_079347	chr2R	39466063	39478007	dlp	dally-like	CG32146-PA,
NM_079350	chr3L	23266371	23271343	mnd	minidiscs	CG3297-PA,
NM_079351	chr3L	7936988	7938312	mRpL39	mitochondrial	ribosomal
NM_079352	chr3L	24476285	24477401	Prosbeta2	Proteasome	beta2
NM_079355	chr3L	41763492	41768233	Pdi	Protein	disulfide
NM_079357	chr3L	41486836	41491215	Toll-6	Toll-6	CG7250-PA
NM_079361	chr3L	41710048	41711592	Eip71CD	Ecdysone-induced	protein
NM_079363	chr3L	15417390	15432426	CrebA	Cyclic-AMP	response
NM_079374	chr3L	32617934	32619111	Arf72A	Arflike	at
NM_079375	chr3L	32619864	32623067	DNApol-delta	DNA-polymerase-delta	CG5949-PA
NM_079376	chr3L	35234498	35235852	mRpS31	mitochondrial	ribosomal
NM_079378	chr2L	19585624	19592328	Taf4	TBP-associated	factor
NM_079379	chr2L	22641760	22642959	SsRbeta	Signal	sequence
NM_079380	chr2L	40217383	40218037	mRpS34	mitochondrial	ribosomal
NM_079382	chr3L	21303507	21305940	fax	failed	axon
NM_079385	chr2L	40275199	40276976	Mipp1	Multiple	inositol
NM_079386	chr2L	7586036	7587646	mbf1	multiprotein	bridging
NM_079387	chr2R	13406465	13409137	nxf2	nuclear	RNA
NM_079388	chr2R	47862740	47863600	Smn	survival	motor
NM_079389	chr2L	26650146	26650940	Syx8	Syntaxin	8
NM_079392	chr2L	7589632	7591077	Su(P)	Suppressor	of
NM_079393	chrX	14888685	14897448	Mo25	Mo25	CG4083-PA
NM_079394	chr2L	33825711	33832358	Galpha73B	G	protein
NM_079395	chr2L	33910818	33919525	Dab	Disabled	CG9695-PA
NM_079396	chr2L	23854060	23855876	TSG101	tumor	suppressor
NM_079397	chr3R	4883556	4884159	a10	antennal	protein
NM_079398	chr2L	45705045	45709904	TpnC73F	Troponin	C
NM_079402	chr2L	12195118	12196020	frc	fringe	connection
NM_079405	UNKN	22759630	22760364	Krn	Keren	CG32179-PA
NM_079406	chr2L	39856971	39858572	Adgf-A	Adenosine	deaminase-related
NM_079407	chr3L	21584469	21612837	Grd	Glycine	receptor
NM_079411	chr3R	6568111	6568785	mus304	mutagen-sensitive	304
NM_079418	chr2L	37924201	37926465	GNBP1	Gram-negative	bacteria
NM_079426	chr2L	41892659	41894825	Indy	I'm	not
NM_079428	chr2L	7174730	7176270	CSN1b	COP9	complex
NM_079431	chr3L	3724240	3726303	fz2	frizzled	2
NM_079432	chr3R	42127368	42128711	rept	reptin	CG9750-PA
NM_079433	chr3L	39508764	39511449	nes	nessy	CG9655-PA,
NM_079435	chr2L	41632800	41644582	Shal	Shaker	cognate
NM_079437	chr2R	53324871	53326640	Taf6	TBP-associated	factor
NM_079438	chr3L	4997901	4998950	lush	lush	CG8807-PA
NM_079439	chr2L	23683320	23684096	asf1	anti-silencing	factor
NM_079441	chr3L	38221237	38235032	Gyc76C	Guanylyl	cyclase
NM_079443	chr2L	15080354	15083198	Kap-alpha1	karyopherin	alpha1
NM_079449	chr3L	3337025	3345402	Ac76E	Adenylyl	cyclase
NM_079450	chr2L	44639354	44640831	fln	flightin	CG7445-PA
NM_079452	chr3L	41308878	41310287	NPFR76F	Neuropeptide	F-like
NM_079453	chr3L	17413174	17420987	gig	gigas	CG6975-PA
NM_079454	chr3L	7146153	7151779	Clc	Clathrin	light
NM_079455	chr2R	52969440	52972288	polo	polo	CG12306-PA,
NM_079458	chr3L	1950397	1953794	Ide	Insulin	degrading
NM_079459	chr3L	6437244	6441158	Las	Lipoic	acid
NM_079460	chr2R	30116209	30118751	Psn	Presenilin	CG18803-PA,
NM_079461	chr3L	35475942	35476930	mRpL15	mitochondrial	ribosomal
NM_079466	chr2L	32192061	32194217	CSN3	COP9	complex
NM_079467	chr2L	31894028	31903836	fng	fringe	CG10580-PA
NM_079469	chr2L	34625771	34631089	ko	knockout	CG10573-PA
NM_079470	chr2R	18299141	18306741	Ac78C	Adenylyl	cyclase
NM_079473	chr2L	34112397	34113260	ppl	pumpless	CG7758-PA
NM_079474	chr3R	44651322	44651987	Edg78E	Ecdysone-dependent	gene
NM_079478	chr2L	23515012	23516502	croc	crocodile	CG5069-PA
NM_079480	chr2L	17032720	17033964	Pros54	Proteasome	54kD
NM_079483	chr3R	10551849	10553131	CycH	Cyclin	H
NM_079484	chr2L	6377809	6401671	mub	mushroom-body	expressed
NM_079485	chr2R	1508065	1513371	CS-2	Chitin	synthase
NM_079486	chr3L	26294061	26295650	Act79B	Actin	79B
NM_079487	chr2R	40369299	40370888	RpLP0	Ribosomal	protein
NM_079488	chr2L	3156623	3158425	Ddx1	Dead-box-1	CG9054-PA
NM_079489	chr2L	48351194	48351492	Csp	Cysteine	string
NM_079490	chr2L	6555241	6558606	Hem	HEM-protein	CG5837-PA
NM_079491	chr3L	15299369	15318560	Ten-m	Tenascin	major
NM_079492	chrX	10028003	10031999	Trxr-2	thioredoxin	reductase
NM_079493	chr2R	14023944	14025269	mael	maelstrom	CG11254-PA,
NM_079494	chr3L	40796278	40799462	nrm	neuromusculin	CG8779-PA,
NM_079495	chr2R	37524256	37529837	alpha-Cat	alpha	Catenin
NM_079496	chr2L	2488127	2489446	abs	abstrakt	CG14637-PA
NM_079499	chr2R	17848579	17861840	5-HT2	Serotonin	receptor
NM_079501	chr3L	39723489	39725359	rpk	ripped	pocket
NM_079502	chr2R	43128500	43133832	Karybeta3	Karyopherin	beta
NM_079503	chr2R	10512947	10516462	Nep2	Neprilysin	2
NM_079505	chr2R	2505659	2508817	Gnf1	Germ	line
NM_079506	chr2R	44648743	44649559	UbcD6	Ubiquitin	conjugating
NM_079508	chr2R	48330823	48331722	cno	canoe	CG2534-PA,
NM_079509	chr2R	9255340	9283083	kkv	krotzkopf	verkehrt
NM_079510	chr2R	22823983	22825656	Or83a	Odorant	receptor
NM_079511	chr2R	22849252	22858650	Or83b	Odorant	receptor
NM_079512	chr2R	5412254	5415977	ksr	kinase	suppressor
NM_079516	chr2R	34392261	34394141	Atu	Another	transcription
NM_079517	chr2R	35643035	35644609	Pbprp3	Pheromone-binding	protein-related
NM_079520	chrX	4258020	4259409	Or83c	Odorant	receptor
NM_079521	chr2R	50350559	50354332	NPFR1	neuropeptide	F
NM_079522	chr2R	27051796	27053546	TfIIFalpha	Transcription	factor
NM_079523	chr2L	39075645	39076184	Edg84A	Ecdysone-dependent	gene
NM_079529	chr3R	37652183	37652664	Mst84Dd	Male-specific	RNA
NM_079531	chr3R	37652183	37652664	Mst84Db	Male-specific	RNA
NM_079533	chr2L	28545568	28547787	alpha-Est10	alpha-Esterase-10	CG1131-PA
NM_079535	chr2L	28545568	28547787	alpha-Est8	alpha-Esterase-8	CG1121-PA
NM_079536	chrX	21755596	21762656	Ubc84D	Ubiquitin	conjugating
NM_079537	chr2L	28545568	28547787	alpha-Est7	alpha-Esterase-7	CG1112-PA,
NM_079538	chr2L	28545568	28547787	alpha-Est6	alpha-Esterase-6	CG1108-PA
NM_079540	chr3L	14341371	14342723	alphaTub84D	alpha-Tubulin	at
NM_079541	chr2L	28545568	28547787	alpha-Est5	alpha-Esterase-5	CG1089-PA
NM_079542	chr2L	28545568	28547787	alpha-Est4	alpha-Esterase-4	CG1082-PA
NM_079543	chr2L	28545568	28547787	alpha-Est3	alpha-Esterase-3	CG1257-PA
NM_079544	chr2L	28545568	28547787	alpha-Est2	alpha-Esterase-2	CG2505-PA
NM_079545	chr2L	28545568	28547787	alpha-Est1	alpha-Esterase-1	CG1031-PA
NM_079546	chr3R	51882315	51883354	mRpS9	mitochondrial	ribosomal
NM_079547	chrX	2992904	2994744	Prat	Phosphoribosylamidotransferase	CG2867-PA
NM_079550	chr2R	4741008	4742911	RpA-70	Replication	Protein
NM_079554	chr2R	37678365	37683793	stck	steamer	duck
NM_079555	chr2R	12012990	12014364	Or85b	Odorant	receptor
NM_079556	chr2R	12012990	12014364	Or85c	Odorant	receptor
NM_079557	chr2R	12012990	12014364	Or85d	Odorant	receptor
NM_079558	chr2R	5830133	5831421	CG31453	CG31453-PA
NM_079560	chr2R	570603	572350	mRpL19	mitochondrial	ribosomal
NM_079564	chr2R	41005521	41016452	Fps85D	Fps	oncogene
NM_079567	chr2R	47917224	47920625	alpha-Man-II	alpha	Mannosidase
NM_079568	chr2R	32401908	32414563	RhoL	rho-like	CG9366-PA
NM_079569	chr2R	51938091	51941168	Crc	Calreticulin	CG9429-PA
NM_079572	chr2R	10216145	10230335	hyd	hyperplastic	discs
NM_079577	chr2R	35905248	35906577	Timp	Tissue	inhibitor
NM_079579	chr2L	44759599	44761001	Irp-1B	Iron	regulatory
NM_079580	chr2R	28001680	28033909	Takr86C	Tachykinin-like	receptor
NM_079581	chr2L	40591065	40591883	TfIIFbeta	Transcription	factor
NM_079582	chr2R	20952102	20955136	mRpL37	mitochondrial	ribosomal
NM_079584	chr2R	55813788	55816172	Mcm5	Minichromosome	maintenance
NM_079585	chr2R	18229188	18230021	Tsp86D	Tetraspanin	86D
NM_079586	chr3L	5054351	5055589	Fdh	Formaldehyde	dehydrogenase
NM_079587	chr2R	40343083	40344359	Sodh-2	Sorbitol	dehydrogenase-2
NM_079588	chr3R	37679291	37679941	Adk3	Adenylate	kinase-3
NM_079589	chr2L	41052366	41054233	Ugt35b	UDP-glycosyltransferase	35b
NM_079590	chr2L	41052366	41054233	Ugt35a	UDP-glycosyltransferase	35a
NM_079591	chr2R	56713239	56713595	RpS25	Ribosomal	protein
NM_079594	chrX	1793956	1794897	mRpL40	mitochondrial	ribosomal
NM_079595	chr2R	30252977	30255649	mus309	mutagen-sensitive	309
NM_079598	chr2R	43060182	43065786	Fer3	48	related
NM_079602	chr2R	50997215	51001446	GstD1	Glutathione	S
NM_079603	chr2R	13319935	13320678	Scgbeta	Sarcoglycan	beta
NM_079604	chr2R	13318414	13319591	Pros25	Proteasome	25kD
NM_079607	chr2R	16089344	16091528	Arp87C	Actin-related	protein
NM_079609	chr2L	47258356	47260754	mus308	mutagen-sensitive	308
NM_079610	chr2R	7249501	7249949	Paip2	polyA-binding	protein
NM_079611	chr2R	32423179	32424876	yellow-f	yellow-f	CG18550-PA
NM_079612	chr2R	45636293	45639935	CtBP	C-terminal	Binding
NM_079616	chrX	13882782	13888400	sim	single-minded	CG7771-PA,
NM_079622	chr3R	37652183	37652664	Mst87F	Male-specific	RNA
NM_079625	chr2R	32506255	32508690	su(Hw)	suppressor	of
NM_079627	chr2R	19974051	19974823	mRpL11	mitochondrial	ribosomal
NM_079629	chr3R	20081985	20083453	smp-30	Senescence	marker
NM_079632	chr2R	14828744	14830714	Hsc70-4	Heat	shock
NM_079634	chr2R	40404753	40405936	Oscp	Oligomycin	sensitivity-conferring
NM_079635	chr2R	10526605	10528650	Cp190	Centrosomal	protein
NM_079636	chr2R	10545856	10583613	Tm1	Tropomyosin	1
NM_079637	chr2R	10593313	10595207	Tm2	Tropomyosin	2
NM_079639	chrX	18327382	18328144	mRpL9	mitochondrial	ribosomal
NM_079642	chr2R	43796758	43799143	ldlCp	ldlCp-related	protein
NM_079643	chr3L	26294061	26295650	Act88F	Actin	88F
NM_079644	chr2R	669500	670276	Rh6	Rhodopsin	6
NM_079646	chr2R	29096398	29097132	blp	black	pearl
NM_079652	chr2R	42808234	42810102	Fer2	48	related
NM_079653	chr2R	31281776	31282954	Bin1	Bicoid	interacting
NM_079654	chr2L	36682467	36686496	sra	sarah	CG6072-PA
NM_079655	chr2R	18685731	18687902	Mat89Bb	Maternal	transcript
NM_079656	chr2R	27043420	27043755	mRpS33	mitochondrial	ribosomal
NM_079657	chr2R	59008011	59022336	Scp2	Sarcoplasmic	calcium-binding
NM_079658	chr2R	40925208	40926110	mRpS11	mitochondrial	ribosomal
NM_079659	chr2R	54775486	54819062	cher	cheerio	CG3937-PA,
NM_079660	chr2R	55278574	55283050	beat-IIa	beaten	path
NM_079662	chr3L	3546075	3546412	Eh	Eclosion	hormone
NM_079663	chrX	7239933	7240977	Prx5037	Peroxiredoxin	5037
NM_079665	chr2R	23006129	23007403	sll	slalom	CG7623-PA
NM_079669	chr2R	48240696	48249362	Fsh	Fsh-Tsh-like	receptor
NM_079672	chr2R	22665658	22666443	Cbp20	cap	binding
NM_079674	chr2R	21814022	21815246	Rh2	Rhodopsin	2
NM_079675	chr2R	6481076	6482286	dnk	deoxyribonucleoside	kinase
NM_079676	chr2R	19059011	19060000	P5cr	Pyrroline	5-carboyxlate
NM_079678	chr3L	17689307	17690340	ATPsyn-d	ATP	synthase,
NM_079680	chr2R	12818743	12828525	vib	vibrator	CG5269-PA
NM_079682	chr2R	12021374	12023001	ort	ora	transientless
NM_079683	chr2R	21814022	21815246	ninaE	neither	inactivation
NM_079684	chr2R	31010380	31011662	Surf6	Surfeit	6
NM_079685	chr2R	5096557	5100491	Hs6st	Heparan	sulfate
NM_079687	chr2L	27014434	27019563	Rh3	Rhodopsin	3
NM_079692	chr2R	33391509	33393499	Elongin-B	Elongin	B
NM_079693	chr3L	26875993	26876648	2002-09-01	Septin-2	CG4173-PA
NM_079697	chr3L	6563226	6564786	RpS20	Ribosomal	protein
NM_079699	chr2R	28421117	28422828	Calx	Na/Ca-exchange	protein
NM_079700	chr3L	3313175	3329769	Dhc93AB	Dynein	heavy
NM_079701	UNKN	4410413	4412441	Mvl	Malvolio	CG3671-PA,
NM_079702	chr2R	58631431	58633199	Cortactin	Cortactin	CG3637-PA
NM_079704	chr2R	4120810	4122586	dmrt93B	doublesex-Mab	related
NM_079705	chr2R	4146363	4147882	rtet	tetracycline	resistance
NM_079706	chr2R	12697139	12716581	slmb	supernumerary	limbs
NM_079713	chr2R	13040161	13040834	E2f	E2F	transcription
NM_079714	chr2R	58230212	58238127	GABA-B-R2	metabotropic	GABA-B
NM_079715	chr2R	20794114	20794866	RpI12	RpI12	CG13418-PA
NM_079716	chr2R	18548258	18549516	tsl	torso-like	CG6705-PA,
NM_079717	chr2R	8247070	8253622	Caki	Calcium/calmodulin-dependent	protein
NM_079720	chr2R	20646740	20650034	CG6455	CG6455-PA,	isoform
NM_079721	chr3L	17686350	17687629	ND42	NADH:ubiquinone	reductase
NM_079723	chr3R	22404807	22405811	how	held	out
NM_079724	chr2R	58246074	58247791	PyK	Pyruvate	kinase
NM_079725	chr2R	49296512	49337103	Nrx-1	Neurexin	1
NM_079726	chr2R	52966381	52968619	T-cp1	Tcp1-like	CG5374-PA,
NM_079727	chr3R	6262093	6263594	CSN6	COP9	complex
NM_079728	chr2R	55845034	55845995	Dph5	Diphthamide	methyltransferase
NM_079729	chr2R	28193323	28200824	Dcr-1	Dicer-1	CG4792-PA
NM_079731	chr2R	16085949	16087379	Or94a	Odorant	receptor
NM_079732	chr2R	16085949	16087379	Or94b	Odorant	receptor
NM_079734	chrX	10012396	10016841	cenB1A	centaurin	beta
NM_079735	chr2R	4537746	4538006	hh	hedgehog	CG4637-PA,
NM_079736	chr2R	32284465	32289048	orb	oo18	RNA-binding
NM_079737	chr2R	58581529	58611288	pnt	pointed	CG17077-PB,
NM_079738	chr2R	58508029	58514841	DNApol-epsilon	DNA	polymerase
NM_079739	chr2R	20275279	20277322	eIF-3p66	Eukaryotic	initiation
NM_079740	chrX	11207888	11209171	Tbp-1	Tat-binding	protein-1
NM_079741	chr2R	33613836	33617751	tst	twister	CG10210-PA
NM_079742	chr2R	52872450	52889061	Pli	Pellino	CG5212-PA
NM_079745	chr2R	33996146	33997279	Pros26.4	Proteasome	26S
NM_079746	chr2R	55056306	55066884	Gdh	Glutamate	dehydrogenase
NM_079747	chr2R	30000490	30006753	Aats-glupro	Glutamyl-prolyl-tRNA	synthetase
NM_079748	chr2R	6827828	6831643	Rab7	Rab-protein	7
NM_079749	chr2R	35775465	35782765	KrT95D	Krueppel	target
NM_079750	chr2R	57956199	57957413	Hsp68	Heat	shock
NM_079751	chr2L	49110225	49129209	Syx1A	Syntaxin	1A
NM_079752	UNKN	32743567	32744076	mRpS24	mitochondrial	ribosomal
NM_079754	chrX	13918225	13926995	jar	jaguar	CG5695-PA,
NM_079755	chr2R	54355323	54356972	Orct	Organic	cation
NM_079756	chr2R	44864224	44877950	crb	crumbs	CG6383-PA,
NM_079757	chr2R	30465345	30478828	nAcRalpha-96Aa	nicotinic	Acetylcholine
NM_079758	chr2R	30325462	30371076	nAcRalpha-96Ab	nicotinic	Acetylcholine
NM_079759	chr2R	30267141	30294546	nAcRbeta-96A	nicotinic	Acetylcholine
NM_079760	chr3L	18191217	18195346	Pp1alpha-96A	Protein	phosphatase
NM_079761	chr3L	18113209	18113828	Syx18	Syntaxin	18
NM_079764	chr2R	42175154	42182118	asp	abnormal	spindle
NM_079765	chr2R	42303482	42304233	Ast	Allatostatin	CG13633-PA
NM_079766	chr2R	19954166	19956783	Esp	Epidermal	stripes
NM_079767	chr3R	10797865	10805781	Ela	Elastin-like	CG7021-PA,
NM_079768	chrX	16963987	16969447	ssh	slingshot	CG6238-PA,
NM_079769	chr2R	52175093	52178730	Hr96	Hormone	receptor-like
NM_079770	chr2R	20906501	20909477	OstStt3	Oligosaccharyl	transferase
NM_079771	chr2R	21674481	21675200	fd96Ca	forkhead	domain
NM_079776	chrX	15327411	15332442	Tsp96F	Tetraspanin	96F
NM_079780	chr3L	40784665	40785357	HLHmgamma	E(spl)	region
NM_079781	chr3L	40784665	40785357	HLHmbeta	E(spl)	region
NM_079785	chr3L	40784665	40785357	HLHm3	E(spl)	region
NM_079787	chr3L	40784665	40785357	HLHm5	E(spl)	region
NM_079788	chr3L	36401865	36404210	m6	E(spl)	region
NM_079789	chr3L	40784665	40785357	E(spl)	Enhancer	of
NM_079792	chr2R	44970189	44971520	dei	delilah	CG5441-PA
NM_079795	chrX	5417553	5421931	His2Av	Histone	H2A
NM_079798	chr2R	25251841	25252905	T48	Transcript	48
NM_079799	chr2R	54822694	54824329	Ets97D	Ets	at
NM_079801	chrX	1865162	1866412	NepYr	Neuropeptide	Y
NM_079804	chr2R	55570547	55571425	DNApol-alpha73	DNA	polymerase
NM_079806	chr2R	7842506	7873403	side	sidestep	CG31062-PA
NM_079808	chr2R	46338988	46354919	Klp98A	Kinesin-like	protein
NM_079810	chr3L	23824632	23828119	btz	barentsz	CG12878-PA,
NM_079811	chr3L	21455453	21461251	Ets98B	Ets	at
NM_079813	chr2L	47128245	47129665	mRpS22	mitochondrial	ribosomal
NM_079815	chr3L	16937280	16938741	Mst98Cb	Male-specific	RNA
NM_079817	chr2R	7572695	7607358	Dhc98D	Dynein	heavy
NM_079818	chr2R	7740984	7742327	fkh	fork	head
NM_079819	chr2R	20791386	20792574	Hrb98DE	Heterogeneous	nuclear
NM_079820	chr2R	9998975	9999532	AR-2	Allatostatin	Receptor
NM_079821	chr2R	26644368	26657285	Pkc98E	Protein	C
NM_079822	chr2R	4739233	4740356	Pglym78	Phosphoglyceromutase	CG1721-PA,
NM_079823	chr2R	35338370	35339805	stg	string	CG1395-PA
NM_079825	chrX	7658182	7671177	dmrt99B	doublesex-Mab	related
NM_079826	chr3R	3386506	3387935	ATPsyn-gamma	ATP	synthase-gamma
NM_079827	chrX	15367594	15371342	Ice	Ice	CG7788-PA
NM_079832	chr2R	6527324	6539429	Takr99D	Tachykinin-like	receptor
NM_079833	chr2R	55595291	55595746	Nlp	Nucleoplasmin	CG7917-PA
NM_079843	chr2R	16045966	16047199	RpL32	Ribosomal	protein
NM_079845	chr2R	29882526	29884032	sima	similar	CG7951-PA
NM_079847	chr2R	6973142	6974917	Mlc2	Myosin	light
NM_079853	chr2R	31791172	31793042	hdc	headcase	CG15532-PA,
NM_079854	chr3R	17390941	17391559	mRpS18C	mitochondrial	ribosomal
NM_079856	chr3R	4797506	4798718	Pka-C2	cAMP-dependent	protein
NM_079857	chrX	15252295	15254168	tll	tailless	CG1378-PA
NM_079858	chrX	23467573	23493677	Sap-r	Saposin-related	CG12070-PA,
NM_079859	chrX	3200178	3200624	Cyp4c3	Cytochrome	P450-4c3
NM_079860	chr2R	52154089	52155516	5-HT7	Serotonin	receptor
NM_079862	chr3L	6591602	6593438	Aph-4	Alkaline	phosphatase
NM_079864	chrX	3486690	3493483	Gycbeta100B	Guanylyl	cyclase
NM_079866	chrX	284238	289123	chp	chaoptic	CG1744-PA
NM_079867	chrX	13772003	13772921	mRpL32	mitochondrial	ribosomal
NM_079869	chr3R	30872470	30876039	gammaCop	gamma-coatomer	protein
NM_079870	chr2R	9045846	9049144	CycG	Cyclin	G
NM_079872	chr2R	39348411	39350723	Ef1alpha100E	Elongation	factor
NM_079874	chr2R	42425355	42426621	ferrochelatase	ferrochelatase	CG2098-PA,
NM_079877	chr3L	17826307	17835151	plexB	plexin	B
NM_079879	chr2R	39213500	39214916	RpS3A	Ribosomal	protein
NM_079882	chr2L	3389210	3397731	Hcf	Host	cell
NM_079883	chr2L	13918975	13919901	CaMKI	Calcium/calmodulin-dependent	protein
NM_079887	chr3L	37445875	37446276	mav	maverick	CG1901-PA,
NM_079892	chr2R	29823374	29824832	Arf102F	ADP	ribosylation
NM_079893	chr2L	42771341	42774034	cals	calsyntenin-1	CG11059-PA,
NM_079898	chrX	986837	1000544	plexA	plexin	A
NM_079899	chrX	1035935	1037155	toy	twin	of
NM_079901	chr2R	22056024	22059401	eIF-4G	Eukaryotic-initiation-factor-4G	CG10811-PA
NM_079905	chr2L	26774411	26775169	amx	almondex	CG12127-PA
NM_079912	chr2L	48362805	48375800	chb	chromosome	bows
NM_079913	chr2L	8751439	8758975	syd	sunday	driver
NM_079915	chrX	797778	809800	SF1	Splicing	factor
NM_079917	chr2L	33297395	33314338	axo	axotactin	CG18296-PA
NM_079921	chr2R	17390514	17394627	sbr	small	bristles
NM_079922	chr2L	43849891	43856711	CdsA	CDP	diglyceride
NM_079924	chr2L	17803628	17804284	MED20	Mediator	complex
NM_079925	chr2L	8297089	8299439	spag	spaghetti	CG13570-PA
NM_079927	chr3R	13719030	13721768	Plap	Phospholipase	A2
NM_079930	chrX	696886	735718	Oamb	Octopamine	receptor
NM_079931	chrX	5679570	5695186	Sdic:CG9580	Sdic:CG9580	CG9580-PA
NM_079934	chr2R	49528283	49529488	Sras	severas	CG4852-PA
NM_079936	chr2L	22638694	22640681	Pgm	Phosphogluconate	mutase
NM_079940	chr2L	29944907	29961616	msn	misshapen	CG16973-PA,
NM_079943	chrX	4916103	4917779	sun	stunted	CG9032-PA,
NM_079944	chr3L	24962298	24968700	Shc	SHC-adaptor	protein
NM_079945	chr2R	16831131	16833289	crl	courtless	CG4443-PA
NM_079947	chr3R	2836386	2838097	Dot	Dorothy	CG2788-PA
NM_079948	chr2R	43729667	43730707	RpL30	Ribosomal	protein
NM_079949	chr3R	10368065	10374767	Mcr	Macroglobulin	complement-related
NM_079950	chr2L	31683285	31693505	Ag5r2	Antigen	5-related
NM_079951	chr3L	31408388	31410043	Dmn	Dynamitin	CG8269-PA
NM_079953	chr2L	17312841	17316195	wit	wishful	thinking
NM_079956	chr2R	44734442	44737953	Optix	Optix	CG18455-PA,
NM_079957	chrX	2849321	2851034	Mgstl	Microsomal	glutathione
NM_079958	chr3L	10284310	10296525	Rgl	Ral	guanine
NM_079959	chr3R	13469012	13484988	bgm	bubblegum	CG4501-PA
NM_079961	chr2R	41249362	41282299	AlstR	Allatostatin	Receptor
NM_079962	chr3R	6579633	6581768	lmg	lemming	CG18042-PA
NM_079963	chr3L	9362180	9377981	hbs	hibris	CG7449-PA,
NM_079965	chrX	6328150	6330005	Mkrn1	Makorin	1
NM_079969	chr3R	2122469	2125330	Acon	Aconitase	CG9244-PB
NM_079972	chr2L	22441282	22442694	Hmgs	HMG	Coenzyme
NM_079974	chr2L	27431709	27435612	chrw	chrowded	CG3870-PA
NM_079975	chr3R	6279784	6280167	hoip	hoi-polloi	CG3949-PA
NM_079976	chr3R	2822568	2826000	ScpX	Sterol	carrier
NM_079980	chr2R	8856788	8859125	ND23	NADH:ubiquinone	reductase
NM_079983	chr3L	7358737	7360124	Xbp1	X	box
NM_079984	chr2R	9524004	9528904	Fatp	Fatty	acid
NM_079985	chr2R	3040046	3049015	bon	bonus	CG5206-PA
NM_079987	chr2L	21199262	21200534	RpL8	Ribosomal	protein
NM_079989	chr2R	32893780	32895350	eIF-1A	Eukaryotic	initiation
NM_079991	chr2R	57204914	57206352	inx3	innexin	3
NM_079994	chr3R	24162051	24175586	tio	tiptop	CG12630-PA
NM_079995	chr2R	50683142	50687285	disp	dispatched	CG2019-PA
NM_079996	chr3R	46464375	46465412	SoxN	SoxNeuro	CG18024-PA
NM_079998	chr3L	33079221	33085999	arr	arrow	CG5912-PA
NM_080000	chr3L	28405663	28408393	ome	omega	CG32145-PA
NM_080001	chr2R	29820879	29821853	pie	pineapple	eye
NM_080002	chr2R	54165130	54180667	CanB	Calcineurin	B
NM_080003	chr3L	28373084	28373665	mRpL12	mitochondrial	ribosomal
NM_080004	chr3L	8895757	8899819	shark	Src	homology
NM_080009	chr3R	21800115	21801847	RFeSP	Rieske	iron-sulfur
NM_080010	chr3R	11062921	11064072	Rpp30	RNaseP	protein
NM_080013	chr2L	40536793	40538248	EfTuM	Elongation	factor
NM_080016	chr2L	25294502	25314613	Glu-RIB	Glutamate	receptor
NM_080017	chr3R	13805489	13808027	Uba2	Smt3	activating
NM_080018	chr3L	41376069	41380138	Tollo	Tollo	CG6890-PA
NM_080019	chr2L	33948792	33950019	Surf1	Surfeit	1
NM_080021	chr2R	28007274	28014861	Dox-A3	Diphenol	oxidase
NM_080029	chr3R	21797461	21799750	Bzd	Buzidau	CG13761-PB
NM_080030	chr3L	34643296	34655244	MAPk-Ak2	MAP	kinase
NM_080031	chr2L	31683285	31693505	Ag5r	Antigen	5-related
NM_080035	chr2L	44520107	44520487	snRNP69D	small	nuclear
NM_080036	chr2R	44332061	44332771	CG17100	CG17100-PA
NM_080037	chr2L	15147447	15150154	ergic53	ergic53	CG6822-PA,
NM_080038	chr2L	3039081	3040277	Coprox	Coproporphyrinogen	oxidase
NM_080039	chr3L	19988673	19995036	lolal	lola	like
NM_080041	chr2L	45089971	45092540	msk	moleskin	CG7935-PA
NM_080045	chr2R	11965230	11966903	abo	abnormal	oocyte
NM_080047	chr2R	22345322	22352615	kto	kohtalo	CG8491-PA
NM_080053	chr2L	6121771	6122720	Tre1	trapped	in
NM_080054	chrX	14937287	14950415	mys	myospheroid	CG1560-PA
NM_080056	chr3R	6280429	6282383	mxc	multi	sex
NM_080057	chr2R	42626025	42628951	Tom34	Translocase	of
NM_080059	chr2R	57956199	57957413	Hsp70Ab	Heat-shock-protein-70Ab	CG18743-PA
NM_080063	chr2R	21823646	21825022	Fer2CH	Ferritin	2
NM_080064	chr2R	43162511	43163510	Pp4-19C	Protein	phosphatase
NM_080066	chr2L	12996143	13001508	Spn43Aa	Serine	protease
NM_080068	chr3R	46187605	46206053	Ggamma30A	G	protein
NM_080069	chr3L	7175597	7176434	Ef1beta	Elongation	factor
NM_080070	chr2L	27570670	27572141	cv-2	crossveinless	2
NM_080075	chr2L	24615846	24616260	Lcp65Ab1	Lcp65Ab1	CG32400-PA
NM_080077	chr2R	7534949	7537087	Lsp2	Larval	serum
NM_080080	chr3R	48534747	48535937	RpL12	Ribosomal	protein
NM_080083	chr2L	47102023	47106985	fwd	four	wheel
NM_080085	chr2R	5378972	5380463	ogre	optic	ganglion
NM_080089	chr2L	25634573	25635031	Cyp4p1	Cytochrome	P450-4p1
NM_080091	chr2L	22654626	22656341	Faa	Fumarylacetoacetase	CG14993-PA
NM_080094	chr2L	27446604	27464743	dom	domino	CG9696-PA,
NM_080095	chr3R	28673263	28674529	eIF-3p40	Eukaryotic	initiation
NM_080097	chr2L	3639037	3644694	beta'Cop	beta'-coatomer	protein
NM_080099	chr3L	3012475	3016164	Aats-val	Valyl-tRNA	synthetase
NM_080102	chr3R	51878832	51881222	Aats-gln	Glutaminyl-tRNA	synthetase
NM_080103	chrX	958915	960244	onecut	onecut	CG1922-PA
NM_080104	chr2L	7555635	7561927	Abl	Abl	tyrosine
NM_080106	chr3R	30524475	30525194	Dsk	Drosulfakinin	CG18090-PA
NM_080107	chr3L	41135272	41135665	e(y)2	enhancer	of
NM_080109	chr3L	19385678	19391215	Hex-A	Hexokinase	A
NM_080110	chr2L	26002397	26002920	ImpE1	Ecdysone-inducible	gene
NM_080111	chr3L	35679920	35685602	lds	lodestar	CG2684-PA
NM_080121	chr2R	7217530	7219985	gwl	greatwall	CG7719-PA
NM_080122	chrX	4389155	4405226	Pk17E	Protein	kinase-like
NM_080128	chr3R	34962466	34963077	Bka	Bekka	CG4539-PA
NM_080129	chr3R	22639682	22651637	vlc	vulcan	CG8390-PA,
NM_080132	chr2L	43753166	43755383	l(2)dtl	lethal-(2)-denticleless	CG11295-PA
NM_080134	chr2R	21825424	21827286	Fer1HCH	Ferritin	1
NM_080135	chr2R	54165130	54180667	CanB2	Calcineurin	B2
NM_080136	chr3R	17809578	17810570	arg	arginase	CG18104-PA
NM_080137	chr2R	16885691	16889799	acj6	abnormal	chemosensory
NM_080138	UNKN	23505608	23507237	comt	comatose	CG1618-PA
NM_080140	chrX	4986971	4987699	Exp6	Exportin	6
NM_080144	chr3L	34577026	34584974	Klp54D	Kinesin-like	protein
NM_080147	chr2R	572473	577282	woc	without	children
NM_080148	chr3L	12707817	12710100	Gtp-bp	GTP-binding	protein
NM_080153	chr3L	35903039	35912429	aPKC	atypical	protein
NM_080155	chr2R	2657013	2658264	betaggt-II	beta	subunit
NM_080156	chr3R	31575486	31576882	FKBP59	FK506-binding	protein
NM_080160	chr3L	16937280	16938741	Mst98Ca	Male-specific	RNA
NM_080161	chrX	5847562	5852249	vir	virilizer	CG3496-PA
NM_080162	chr2R	56722905	56725057	mit(1)15	mitotic	15
NM_080163	chr2L	14741977	14757263	Eip63F-1	Ecdysone-induced	protein
NM_080166	chr3R	9738104	9740890	scat	scattered	CG3766-PA
NM_080169	chr2R	31267884	31268886	ImpE3	Ecdysone-inducible	gene
NM_080170	chr2R	26782573	26787306	mus101	mutagen-sensitive	101
NM_080171	chr2L	22716169	22716805	RpII18	RNA	polymerase
NM_080173	chr2R	50997215	51001446	GstD2	Glutathione	S
NM_080174	chr2R	50997215	51001446	GstD4	Glutathione	S
NM_080176	chr2R	50997215	51001446	GstD6	Glutathione	S
NM_080177	chr2R	50997215	51001446	GstD8	Glutathione	S
NM_080178	chr2R	20878307	20880212	Acph-1	Acid	phosphatase
NM_080180	chr2R	44694888	44695958	l(1)dd4	lethal	-1
NM_080182	chr3L	18191217	18195346	Pp1-13C	Protein	phosphatase
NM_080186	chr2R	47808071	47811366	Hsp60B	Heat	shock
NM_080190	chr3R	36940286	36943168	l(2)35Df	lethal	-2
NM_080192	chr3R	4766742	4768160	Catsup	Catecholamines	up
NM_080193	chr2L	47724584	47726515	l(2)tid	lethal	-2
NM_080194	chr2R	22447068	22448249	l(3)73Ah	lethal	-3
NM_080195	chr2L	33212685	33215990	Src64B	Src	oncogene
NM_080198	chr3L	18191217	18195346	Pp1-87B	Protein	phosphatase
NM_080199	chr3R	20278158	20279484	l(2)35Bg	lethal	-2
NM_080201	chr3R	25401077	25403404	fs(2)ltoPP43	female	sterile
NM_080207	chr2R	50757288	50759449	PpD3	Protein	phosphatase
NM_080212	chrX	8579493	8580209	Hmx	H6-like-homeobox	CG5832-PA
NM_080214	chr2L	12996143	13001508	Spn6	Serine	protease
NM_080215	chr2R	33148444	33154607	Spn5	Serine	protease
NM_080217	chr2L	12996143	13001508	Spn3	Serine	protease
NM_080219	chr2L	12996143	13001508	Spn1	Serine	protease
NM_080220	chr2R	34007637	34009678	Rbp2	RNA-binding	protein
NM_080227	chr3R	4814944	4881836	PebIII	Ejaculatory	bulb
NM_080242	chr2R	12670177	12671299	mRpL33	mitochondrial	ribosomal
NM_080243	chr2L	40496821	40497459	Peritrophin-15b	Peritrophin-15b	CG31893-PA
NM_080244	chr2L	40496821	40497459	Peritrophin-15a	Peritrophin-15a	CG17814-PA
NM_080245	UNKN	25798145	25799574	wds	will	die
NM_080247	chr2R	22012891	22013624	Vhl	von	Hippel-Lindau
NM_080248	chr2R	37122201	37130793	Sulf1	Sulfated	CG6725-PA
NM_080249	chr3L	21912299	21931730	krz	kurtz	CG1487-PA
NM_080250	chr3L	28441192	28443152	dbo	diablo	CG6224-PA
NM_080252	UNKN	1233019	1242628	wun2	wunen-2	CG8805-PA
NM_080257	chr2R	10518197	10520217	bor	belphegor	CG6815-PA
NM_080258	chr2R	10312921	10331832	katanin-60	katanin	60
NM_080259	chr2L	13742314	13745386	larp	La	related
NM_080260	chr3R	22448723	22451693	raps	rapsynoid	CG5692-PA
NM_080262	chr2L	34204250	34206564	Ilk	Integrin	linked
NM_080263	chr2L	47438351	47439501	Jafrac2	thioredoxin	peroxidase
NM_080266	chr2R	5730254	5733135	Gclc	Glutamate-cysteine	ligase
NM_080268	chr3L	27795302	27797041	Ugt37c1	UDP-glycosyltransferase	37c1
NM_080269	chr3L	27795302	27797041	Ugt37b1	UDP-glycosyltransferase	37b1
NM_080271	chr2R	12003287	12005507	Dhap-at	Dihydroxyacetone	phosphate
NM_080272	chr2L	44331811	44343417	Tsp42Eb	Tetraspanin	42Eb
NM_080273	chr2L	44331811	44343417	Tsp42Ea	Tetraspanin	42Ea
NM_080278	chr2L	47538131	47540560	MESK4	Misexpression	suppressor
NM_080291	chrX	19578337	19579338	pcl	pepsinogen-like	CG13374-PA
NM_080292	chrX	16619416	16619952	Cyp4g1	Cytochrome	P450-4g1
NM_080294	chr2R	11856685	11857698	elav	embryonic	lethal,
NM_080295	chr2R	22473440	22474834	mod(r)	modifier	of
NM_080296	chrX	2892774	2894626	fz3	frizzled	3
NM_080298	chr3L	6867769	6869787	Tsp2A	Tetraspanin	2A
NM_080299	chr3R	43670895	43672235	Gr2a	Gustatory	receptor
NM_080300	chrX	1160877	1165193	Scgdelta	Sarcoglycan	delta
NM_080302	chr2L	7540054	7540980	mRpL16	mitochondrial	ribosomal
NM_080303	chrX	14248040	14252599	wapl	wings	apart-like
NM_080306	chr2R	44847770	44860113	pcx	pecanex	CG3443-PB
NM_080308	chr2L	1974599	1976357	phl	pole	hole
NM_080309	chr3L	17980326	17980781	mRpL14	mitochondrial	ribosomal
NM_080314	chrX	10129363	10132212	Klp3A	Kinesin-like	protein
NM_080315	chr2R	18229188	18230021	Tsp3A	Tetraspanin	3A
NM_080318	chrX	19773821	19776214	Syx4	Syntaxin	4
NM_080327	chr2R	27742225	27762549	Fas2	Fasciclin	2
NM_080329	chr2R	27845843	27849384	mei-9	meiotic	9
NM_080330	chr2R	12651543	12665612	norpA	no	receptor
NM_080334	chr3L	6557712	6558634	mRpL30	mitochondrial	ribosomal
NM_080335	chr2R	54129249	54130488	Pp2C1	Protein	phosphatase
NM_080336	chr2R	3266222	3269369	ctp	cut	up
NM_080337	chr2R	53136696	53148779	Ptp4E	Protein	tyrosine
NM_080338	UNKN	40026417	40027001	ovo	ovo	CG6824-PA,
NM_080340	chrX	5774401	5780662	nAcRalpha-7E	nicotinic	Acetylcholine
NM_080341	chr2R	66265	72065	Crag	Calmodulin-binding	protein
NM_080342	UNKN	3285996	3288374	Hexo2	Hexosaminidase	2
NM_080350	chrX	18120272	18126645	Paf-AHalpha	Platelet-activating	factor
NM_080351	chr2L	23631515	23632405	Gbeta13F	G	protein
NM_080352	chr3R	37154051	37155049	Gapdh2	Glyceraldehyde	3
NM_080354	chrX	20358718	20359218	Frq2	Frequenin	2
NM_080358	chr3L	20580365	20585568	fliI	flightless	I
NM_080359	chr3R	34721510	34725375	nAcRbeta-21C	nicotinic	acetylcholine
NM_080360	chr3R	20286994	20294915	Hrs	Hepatocyte	growth
NM_080361	chr3R	10364040	10365288	betaggt-I	beta	subunit
NM_080363	chr2L	8795158	8796890	Gr33a	Gustatory	receptor
NM_080364	chr3R	48160769	48187824	bun	bunched	CG5461-PA,
NM_080365	chr3R	52492111	52500950	Ca-alpha1D	Ca[2+]-channel	protein
NM_080366	chr3R	33496915	33501765	Ef2b	Elongation	factor
NM_080367	chr3L	36837649	36838973	Dpit47	DNA	polymerase
NM_080368	chr3L	18276747	18277736	ZIP1	Zinc/iron	regulated
NM_080372	chr2L	38869110	38872182	RnrS	Ribonucleoside	diphosphate
NM_080375	chr2R	50997215	51001446	GstD7	Glutathione	S
NM_080376	chr3L	2856712	2857961	mam	mastermind	CG8118-PA,
NM_080377	chr3L	24491008	24493613	NaPi-T	Na[+]-dependent	inorganic
NM_080378	chr2L	14378329	14380161	Mgat1	UDP-GlcNAc:a-3-D-mannoside-beta-1,
NM_080379	chr2L	20583073	20601148	Pal	Peptidyl-alpha-hydroxyglycine-alpha-amidating
NM_080380	chr2L	10244646	10245368	mRpS17	mitochondrial	ribosomal
NM_080381	chr2L	2976322	2977875	Nop60B	Nucleolar	protein
NM_080382	chr2R	5355978	5358629	Pk61C	Protein	kinase
NM_080383	chr3L	41348802	41350474	NitFhit	Nitrilase	and
NM_080384	chr3L	6298226	6306673	pUf68	poly	U
NM_080427	chr2R	20502870	20503328	RpS14b	Ribosomal	protein
NM_080483	chr2L	5779522	5780988	Cat	Catalase	CG6871-PA
NM_080485	chr3L	7363176	7364694	128up	upstream	of
NM_080487	chr3R	45656532	45658126	Cdk8	Cyclin-dependent	kinase
NM_080488	chr2R	12383836	12388616	DNApol-alpha180	DNA	polymerase
NM_080490	chr3L	24018075	24029459	rdgC	retinal	degeneration
NM_080492	chr2R	43383029	43385147	nonA-l	nonA-like	CG10328-PA
NM_080494	chrX	2120272	2139554	nAcRalpha-80B	nicotinic	Acetylcholine
NM_080498	chr3L	3936755	3943812	brm	brahma	CG5942-PA,
NM_080499	chr3L	18276747	18277736	Zip3	Zinc/iron	regulated
NM_080502	chr2R	12766675	12768198	Su(fu)	Suppressor	of
NM_080504	chr2R	60116706	60166422	Ubx	Ultrabithorax	CG10388-PA,
NM_080505	chr3L	40784665	40785357	HLHm7	E(spl)	region
NM_080508	chrX	7931042	7935051	Pcmt	Protein-L-isoaspartate	(D-aspartate)
NM_080511	chr2R	5371879	5372425	Dms	Dromyosuppressin	CG6440-PA
NM_080512	chr2R	25645892	25647715	Irbp	Inverted	repeat-binding
NM_080514	chr3L	40776465	40776911	Ocho	Ocho	CG3396-PA
NM_080515	chr2R	10586793	10588839	CG31217	CG31217-PA
NM_080522	chr2R	31426906	31435204	bel	belle	CG9748-PA
NM_080523	chr2L	37285966	37288141	clt	cricklet	CG9858-PA
NM_080525	chrX	5403325	5404794	cv	crossveinless	CG12410-PA
NM_080526	chr3R	508390	508712	cype	cyclope	CG14028-PA
NM_080528	chr2L	25672877	25673946	fal	falten	CG9670-PA
NM_080529	chr2R	36911588	36913744	hrg	hiiragi	CG9854-PA,
NM_080530	chr3R	25448572	25449379	l(2)37Bb	lethal	-2
NM_080531	chr3R	51544325	51554835	lea	leak	CG5481-PA
NM_080534	chr3L	34806313	34808507	rib	ribbon	CG7230-PA
NM_080535	chrX	7310219	7318659	rok	Rho-kinase	CG9774-PA
NM_080536	chr2L	2921582	2927262	Smr	Smrter	CG4013-PA,
NM_080707	chr3L	26904576	26909174	CG3430	CG3430-PA
NM_080709	chr2R	53526718	53529324	boss	bride	of
NM_080712	chrX	15841786	15847221	tty	tweety	CG1693-PA,
NM_080713	chr3R	4774315	4781127	fok	fledgling	of
NM_130479	chr2R	56372905	56374206	CG13377	CG13377-PA
NM_130481	chr3L	20778134	20788786	CG13375	CG13375-PA
NM_130484	chr3L	32927854	32928735	CG13373	CG13373-PA
NM_130487	chr3L	27194214	27195061	CG18273	CG18273-PA
NM_130490	chr2R	54137852	54140712	CG17778	CG17778-PA
NM_130491	chr2L	8787476	8791428	CG4293	CG4293-PA,	isoform
NM_130492	chr2R	25624636	25627693	CG13366	CG13366-PA,	isoform
NM_130493	chr2R	58635652	58636149	CG13365	CG13365-PA
NM_130494	chr2R	23841794	23843101	CG13369	CG13369-PA
NM_130495	chr3L	21979813	21980922	CG13367	CG13367-PA
NM_130496	chr2L	12198721	12199471	Roc1a	Roc1a	CG16982-PA
NM_130497	chrX	529433	534161	Suv4-20	Suv4-20	CG13363-PA
NM_130500	chr2R	29866123	29867965	CG5254	CG5254-PA
NM_130501	chr3R	31261657	31263285	CG5273	CG5273-PA,	isoform
NM_130502	chr2R	25388662	25390436	Pomt2	Protein	O-mannosyltransferase
NM_130503	chr3L	10021853	10023142	CG13360	CG13360-PA
NM_130504	chr2L	46998691	47000369	CG16989	CG16989-PA
NM_130507	UNKN	24915235	24916420	CG7359	CG7359-PA
NM_130513	chr2R	54134751	54137300	CG3711	CG3711-PA,	isoform
NM_130514	chr2R	51639864	51640488	MED22	Mediator	complex
NM_130516	chr3L	356777	357493	CG3704	CG3704-PA
NM_130517	chr3R	19285945	19287325	mus81	mus81	CG3026-PA
NM_130518	chr2R	49512534	49514594	CG3703	CG3703-PA
NM_130520	chr2R	28045424	28054265	CG3690	CG3690-PA
NM_130524	chr3L	35625069	35626881	CDC45L	CDC45L	CG3658-PA
NM_130526	chr2R	10778160	10784789	CG3655	CG3655-PA
NM_130542	chr2R	6040318	6043193	CG11403	CG11403-PA
NM_130544	chr2R	35186927	35189651	DAAM	Dishevelled	Associated
NM_130545	chr2R	35094464	35099395	fs(1)N	female	sterile
NM_130548	chr2R	35192587	35194281	CG11418	CG11418-PA,	isoform
NM_130549	chr2L	28611340	28614031	CG12773	CG12773-PA
NM_130550	chr2R	35195072	35197482	CG11417	CG11417-PA
NM_130551	chr2R	26567142	26568059	CG14770	CG14770-PA
NM_130554	chr2L	8710723	8712165	CG11448	CG11448-PA
NM_130557	chr2R	14126285	14129098	CG14786	CG14786-PA
NM_130559	chr3L	24989633	24992290	l(1)G0431	lethal	-1
NM_130560	chrX	13765707	13766915	O-fut2	O-fucosyltransferase	2
NM_130561	UNKN	21290487	21291198	CG14777	CG14777-PB
NM_130562	chr3R	48537995	48539113	CG14778	CG14778-PA
NM_130567	chr3R	53072281	53087523	CG14782	CG14782-PA
NM_130569	chrX	3375689	3377001	CG14795	CG14795-PB
NM_130570	chrX	1428586	1429315	CG32810	CG32810-PB
NM_130576	chrX	7690859	7691632	CG3740	CG3740-PA
NM_130577	chrX	10695186	10696622	hfw	halfway	CG3095-PA
NM_130584	chrX	3032495	3041573	Adar	Adenosine	deaminase
NM_130590	chr2R	39543182	39543861	CG14812	CG14812-PA
NM_130592	chr3L	13367862	13370332	MED18	Mediator	complex
NM_130595	chr2R	22451968	22453246	CG14816	CG14816-PA
NM_130596	chr2L	27086461	27088349	CG14804	CG14804-PA
NM_130598	chrX	8426440	8427705	CG14805	CG14805-PA
NM_130599	chrX	11260581	11262080	CG14818	CG14818-PA
NM_130601	chrX	20051826	20053170	CG32803	CG32803-PA,	isoform
NM_130602	chr2R	58629020	58630608	mip130	Myb-interacting	protein
NM_130604	chr3R	4000870	4002147	CG17766	CG17766-PA
NM_130606	chr3L	6359444	6362517	CG3573	CG3573-PA
NM_130607	chr2L	43020301	43021909	CG11596	CG11596-PA,	isoform
NM_130609	chr2L	12150414	12151432	CG3587	CG3587-PA
NM_130612	chr2R	54204340	54205468	CG4406	CG4406-PA
NM_130617	chr2R	5685297	5688063	CG4281	CG4281-PA
NM_130621	chr2L	3870994	3872609	CG4061	CG4061-PA
NM_130624	chr2R	8052321	8056990	CG16903	CG16903-PA
NM_130626	chr2R	51670640	51674443	CG3835	CG3835-PA,	isoform
NM_130627	chr2R	5746471	5757867	CG3630	CG3630-PA
NM_130628	chr2R	45717446	45718425	CG3621	CG3621-PA
NM_130634	chr2R	28186739	28192420	CG3091	CG3091-PA,	isoform
NM_130635	chr2R	3309034	3311392	CG3078	CG3078-PA
NM_130636	chr2R	26299272	26301468	l(1)G0144	lethal	-1
NM_130637	chr2R	15155229	15156828	CG3071	CG3071-PA
NM_130639	chr2R	11265790	11268729	CG2918	CG2918-PA
NM_130641	chr2R	11276774	11280461	CG2865	CG2865-PA
NM_130646	chr2L	2105673	2119987	CG14045	CG14045-PA
NM_130651	chr2R	41063596	41070128	CG13758	CG13758-PA
NM_130652	chr3R	52655893	52657280	CG8310	CG8310-PA
NM_130653	chr3L	18206169	18207139	CG13759	CG13759-PA
NM_130654	chr3L	19276854	19278230	CG13760	CG13760-PB
NM_130655	chr2L	48887391	48888768	CG8636	CG8636-PA
NM_130656	chr2R	33211906	33213476	CG9904	CG9904-PA
NM_130658	chr3L	10594306	10595136	CG10260	CG10260-PB
NM_130661	chrX	9936158	9938418	CG2658	CG2658-PA,	isoform
NM_130662	chr3R	48672697	48674216	CG2662	CG2662-PA
NM_130663	chrX	7114418	7115491	Csat	Csat	CG2675-PA
NM_130664	chr2L	42578782	42579991	eIF2B-beta	eIF2B-beta	CG2677-PA
NM_130665	chr2L	24336019	24337512	CG2680	CG2680-PA
NM_130666	chrX	6873929	6876076	CG2681	CG2681-PA
NM_130667	chr3R	4764001	4764864	CG2685	CG2685-PA
NM_130669	chrX	7633543	7635646	CG2701	CG2701-PA
NM_130671	chr2R	267274	267807	CG2713	CG2713-PA
NM_130685	chrX	14455904	14472819	CG14420	CG14420-PA
NM_130690	chr3R	37348557	37349608	CG3603	CG3603-PA
NM_130698	chr2R	47864034	47865449	CG10793	CG10793-PA
NM_130703	chrX	20061750	20062968	CG16781	CG16781-PA
NM_130704	chrX	4925268	4930616	CG12206	CG12206-PA,	isoform
NM_130706	chr2R	37463170	37464387	CG10802	CG10802-PA
NM_130707	chr2R	5266521	5267166	CG14270	CG14270-PA
NM_130709	chr2L	22596794	22598134	Gas8	Growth	arrest
NM_130713	chr2R	11736485	11738051	CG2875	CG2875-PA,	isoform
NM_130714	chr2R	46365756	46366232	Ilp7	Ilp7	CG13317-PA
NM_130717	chrX	611380	615856	tlk	Tousled-like	kinase
NM_130718	chr3R	26179708	26180865	CG32789	CG32789-PA
NM_130724	chrX	13133821	13136714	VhaAC39	VhaAC39	CG2934-PA
NM_130729	chr2R	4193842	4196511	CG2938	CG2938-PB
NM_130730	chrX	12705630	12706943	CG2941	CG2941-PA
NM_130732	chr2R	20913361	20915578	CG6428	CG6428-PA
NM_130733	chr2R	55629	60067	CG6414	CG6414-PA
NM_131920	chrX	15348965	15352888	CG6379	CG6379-PA
NM_131923	chr2R	6045547	6046667	Tip60	Tip60	CG6121-PA
NM_131934	chr2L	2615900	2620594	CG3626	CG3626-PA
NM_131936	chr2L	2804809	2807441	CG3556	CG3556-PA
NM_131940	chrX	12626285	12627172	CG15912	CG15912-PA
NM_131942	chr2R	27877043	27877976	CG3527	CG3527-PA
NM_131943	chr3L	26437844	26439396	CG11444	CG11444-PA
NM_131948	chr2L	5803444	5809666	CG3081	CG3081-PA
NM_131950	chr3R	35943336	35946229	torp4a	torp4a	CG3024-PA
NM_131953	chr2R	31252329	31253909	l(1)G0334	lethal	-1
NM_131954	chr2L	3546971	3548062	CG7024	CG7024-PA
NM_131966	chr3R	37040355	37042324	CG6927	CG6927-PA
NM_131968	chr2R	22016441	22018620	CG32772	CG32772-PA
NM_131970	chr2L	20336657	20338923	CG6903	CG6903-PA
NM_131972	chr2R	33579845	33581753	SIP3	Syntaxin	Interacting
NM_131981	chrX	4953830	4954752	CG15786	CG15786-PA
NM_131984	chr3R	36668830	36684134	TrxT	Thioredoxin	T
NM_131987	chr2R	30130647	30132122	Sas10	Sas10	CG4202-PA
NM_131989	chr2R	23831914	23835395	XRCC1	XRCC1	CG4208-PA
NM_131992	chrX	11804663	11805885	CG4165	CG4165-PA,	isoform
NM_131994	chr2L	46226203	46227507	CG16756	CG16756-PA
NM_131997	chr3L	41953475	41961503	CG16752	CG16752-PA
NM_132009	chrX	12597182	12610383	CG11473	CG11473-PA
NM_132010	chrX	12567624	12569834	CG17758	CG17758-PA
NM_132019	chr2R	307326	317099	CG4096	CG4096-PA
NM_132025	chrX	11359350	11361245	l(1)G0060	lethal	-1
NM_132026	chrX	11376155	11379532	CG4078	CG4078-PA
NM_132029	chr2R	55560828	55569011	CG15771	CG15771-PA,	isoform
NM_132031	chrX	11233957	11236530	CG3097	CG3097-PA
NM_132034	chrX	11233957	11236530	CG3108	CG3108-PA
NM_132035	chrX	11226626	11231043	CG4064	CG4064-PA
NM_132038	chr2R	37250338	37251101	CG4052	CG4052-PA
NM_132040	chr2L	38278596	38279264	CG15766	CG15766-PA
NM_132041	chrX	18137417	18149166	CG15765	CG15765-PA
NM_132047	chrX	11371394	11372758	CG16721	CG16721-PA
NM_132057	chrX	3469601	3475668	Grip	Glutamate	receptor
NM_132058	chrX	3480557	3482704	CG5966	CG5966-PA
NM_132059	chrX	19814213	19815408	CG4766	CG4766-PA
NM_132060	chr2R	36319217	36320003	CG5941	CG5941-PA
NM_132061	chrX	11388047	11397817	CG5937	CG5937-PA
NM_132063	chr2L	46133197	46134337	CG5928	CG5928-PA,	isoform
NM_132064	chr2R	38599396	38602325	CG4666	CG4666-PA
NM_132065	chr2L	45012754	45013925	CG4660	CG4660-PA
NM_132066	chr3R	48067920	48068476	raptor	raptor	CG4320-PA
NM_132068	chr2R	22071250	22090054	Ca-alpha1T	Ca-alpha1T	CG15899-PB
NM_132070	chr3L	9021623	9023664	CG3599	CG3599-PA
NM_132071	chr3L	25434380	25438951	CG3774	CG3774-PA,	isoform
NM_132072	chr2R	60847151	60852002	CG14446	CG14446-PA
NM_132073	chrX	18978097	18979392	CG14445	CG14445-PA
NM_132074	chr3L	5009145	5025078	CG3585	CG3585-PA
NM_132075	chr2L	12530107	12531142	CG3781	CG3781-PA
NM_132076	chr2R	15755307	15758115	CG3566	CG3566-PB,	isoform
NM_132080	chr2R	4204769	4206228	Rpt4	Rpt4	CG3455-PA
NM_132081	chr2R	12988841	12990388	CG15896	CG15896-PA
NM_132085	chr2R	28186739	28192420	CG3823	CG3823-PA
NM_132088	chr2L	48858437	48859482	CG3842	CG3842-PA,	isoform
NM_132090	chr3R	37625140	37625956	CG3446	CG3446-PA
NM_132091	chr3L	36864110	36869012	l(1)G0030	lethal	-1
NM_132092	chr2R	10611675	10614992	Marf	Mitochondrial	assembly
NM_132094	chr2L	2740575	2742006	CG12543	CG12543-PA
NM_132095	chr2R	45780777	45781846	CG3918	CG3918-PA
NM_132101	chr2R	45766318	45767850	APC7	Anaphase	Promoting
NM_132103	chr2R	45720884	45740127	CG3973	CG3973-PA
NM_132108	chr2R	15711958	15715862	Ctr1A	Copper	transporter
NM_132111	chr2R	11882021	11883634	l(1)G0255	lethal	-1
NM_132115	chr2R	28209060	28209776	CG14440	CG14440-PA
NM_132119	chr2R	3286234	3287944	CG14439	CG14439-PA
NM_132121	chrX	1917041	1935315	shf	shifted	CG3135-PA
NM_132122	chrX	17601862	17614708	C3G	C3G	CG3126-PA,
NM_132125	chrX	7395054	7400773	CG4536	CG4536-PA
NM_132126	chrX	7785650	7786775	CG3075	CG3075-PA
NM_132127	chr2R	46366671	46368371	CG4542	CG4542-PA
NM_132130	chrX	6791093	6793207	CG12796	CG12796-PA
NM_132132	chrX	11752197	11754437	CG4557	CG4557-PA
NM_132134	chr2L	40177810	40178880	CG4558	CG4558-PA
NM_132135	chrX	12119442	12120056	CG14434	CG14434-PA
NM_132139	chr2R	11805627	11805911	CG4575	CG4575-PA
NM_132143	chr3L	33317621	33323676	CG4586	CG4586-PA
NM_132145	chr2L	47225594	47226602	CG14430	CG14430-PA
NM_132146	chr2L	28585064	28586748	inx6	inx6	CG17063-PA
NM_132147	chr2R	5553655	5554731	inx2	innexin	2
NM_132149	chr2R	40592296	40593043	CG4593	CG4593-PA
NM_132152	chr3R	16032858	16036380	CG4607	CG4607-PA,	isoform
NM_132154	chr2L	27075902	27077335	CG4615	CG4615-PA
NM_132155	chr2L	31055015	31056239	CG4617	CG4617-PA
NM_132156	chr2R	23847944	23848497	CG8300	CG8300-PA
NM_132160	chr3R	30854420	30855623	CG2059	CG2059-PA
NM_132161	chr3L	31726594	31728223	unc-119	unc-119	CG1659-PA
NM_132162	chr3L	13507139	13510619	Atg5	Autophagy-specific	gene
NM_132164	chr3L	37596646	37599420	CG18155	CG18155-PA,	isoform
NM_132167	chr2R	811974	812476	CheA7a	CheA7a	CG15033-PA
NM_132169	chr2R	820755	823359	CG9657	CG9657-PA
NM_132173	chr3R	34704741	34708011	Hira	Hira	CG12153-PA
NM_132174	chr3L	37753454	37755332	CG32721	CG32721-PA
NM_132176	chr3R	9721409	9722839	CG12151	CG12151-PA
NM_132177	chrX	7695274	7698356	Rab39	Rab39	CG12156-PA
NM_132179	chrX	12859910	12870076	CG1402	CG1402-PA
NM_132183	chrX	12767672	12772940	CG15324	CG15324-PA
NM_132186	chr3L	21118690	21119913	CG10932	CG10932-PA
NM_132188	chrX	15717094	15717709	CG18624	CG18624-PA,	isoform
NM_132189	chr3R	44088678	44091311	p115	p115	CG1422-PA
NM_132191	chr2R	22006351	22008354	dpr14	dpr14	CG10946-PA
NM_132194	chr3L	26942055	26943414	hdm	hold'em	CG15329-PA
NM_132195	chrX	7190364	7191389	l(1)G0155	lethal	-1
NM_132197	chr2R	14072958	14073872	CG10778	CG10778-PA
NM_132198	chrX	7083142	7096333	CG1530	CG1530-PA
NM_132199	chrX	7080316	7082621	l(1)G0193	lethal	-1
NM_132206	chrX	5877735	5881717	Upf2	Upf2	CG2253-PA
NM_132208	chrX	5009191	5013666	CG2254	CG2254-PA
NM_132209	chrX	5028370	5031451	CG2256	CG2256-PB
NM_132211	chrX	4169712	4176611	CG2258	CG2258-PA,	isoform
NM_132213	chr2R	51639104	51639772	CG2260	CG2260-PA
NM_132220	chr2R	25167010	25168615	CG2263	CG2263-PA
NM_132224	chr3L	426996	428327	Gbeta5	Gbeta5	CG10763-PA
NM_132229	chr2R	26001416	26003305	CG2278	CG2278-PA
NM_132236	chr2R	26035632	26044178	sdt	stardust	CG32717-PA,
NM_132238	chrX	10020009	10022852	sni	sniffer	CG10964-PA
NM_132239	chrX	5365586	5370778	CG1632	CG1632-PA
NM_132242	chrX	5784307	5786353	CG1636	CG1636-PA
NM_132247	chr3R	12309216	12310953	CG11190	CG11190-PA
NM_132248	chr3L	31405339	31407051	CG12125	CG12125-PA
NM_132250	chr2R	3330465	3331217	CG12123	CG12123-PA
NM_132252	chr2R	3368735	3383981	Es2	Es2	CG1474-PA
NM_132260	chr2R	2472719	2475513	l(1)G0095	lethal	-1
NM_132262	chr2R	6286886	6299463	CG11265	CG11265-PA,	isoform
NM_132264	chr3R	29659719	29660704	CG2056	CG2056-PA,	isoform
NM_132265	chrX	5698848	5711189	CG12065	CG12065-PA,	isoform
NM_132266	chr3R	34733788	34735260	CG12081	CG12081-PA
NM_132269	UNKN	22665022	22665876	CG11284	CG11284-PA
NM_132271	chr2R	11447377	11448713	Ogg1	Ogg1	CG1795-PA
NM_132273	chr2R	34014570	34016283	CG2004	CG2004-PA
NM_132274	chrX	4983570	4984823	CG1785	CG1785-PA
NM_132275	chr3L	5028372	5031692	l(1)G0020	lethal	-1
NM_132277	chr3L	17743046	17775344	Lim1	Lim	kinase
NM_132278	chr2R	26249824	26251395	CG12075	CG12075-PA,	isoform
NM_132280	chrX	9099308	9107715	CG10648	CG10648-PA
NM_132283	chr2L	24444940	24445756	CG12661	CG12661-PA
NM_132288	chr2R	57427475	57429457	CG15365	CG15365-PA
NM_132290	chrX	18531802	18534195	CG7267	CG7267-PB
NM_132292	chr3R	10599615	10601435	CG7246	CG7246-PA
NM_132293	chr2L	2756472	2760324	HP1b	HP1b	CG7041-PA
NM_132294	chr2R	20500138	20502586	APC4	Anaphase	Promoting
NM_132295	chr2R	42767485	42768288	CG6999	CG6999-PA
NM_132296	chr3R	38970766	38972370	CG7033	CG7033-PA,	isoform
NM_132297	chrX	12682362	12683885	CG7766	CG7766-PA,	isoform
NM_132298	chr2R	58116379	58117319	CG7039	CG7039-PA
NM_132299	chr3R	7886727	7897364	AP-1gamma	AP-1gamma	CG9113-PA,
NM_132300	chrX	2734815	2735386	ld14	ld14	CG12664-PB
NM_132301	chr2R	40787487	40790033	CG7065	CG7065-PA
NM_132302	chr2R	13315950	13318196	dalao	dalao	CG7055-PA
NM_132304	chr2R	55851465	55853085	Zpr1	Zpr1	CG9060-PA
NM_132307	chrX	20063114	20063913	CG12056	CG12056-PA
NM_132310	chrX	19597324	19604587	Reg-3	Rhythmically	expressed
NM_132311	chrX	512405	517624	CG12119	CG12119-PA
NM_132315	chrX	320257	323091	CG12120	CG12120-PA
NM_132317	chrX	17174178	17178967	CG12121	CG12121-PA
NM_132321	chr2R	5735841	5739868	CG17754	CG17754-PA,	isoform
NM_132322	chr3L	10414643	10416095	ric8a	ric8a	CG15797-PA
NM_132328	chr2L	2253755	2255293	CG17446	CG17446-PA
NM_132329	chr3L	8356660	8358168	CG16892	CG16892-PA
NM_132334	chrX	10037064	10038779	BCL7-like	BCL7-like	CG17252-PA
NM_132335	chrX	5789782	5809611	CG12139	CG12139-PB
NM_132339	chr2R	8925685	8926882	l(1)G0320	lethal	-1
NM_132340	chr2R	37462190	37462828	RpS28b	Ribosomal	protein
NM_132342	chrX	10658084	10671956	CG32699	CG32699-PA,	isoform
NM_132343	chr3L	27910931	27913842	Gga	Gga	CG3002-PB
NM_132344	chrX	19936156	19937213	CG3004	CG3004-PA
NM_132345	chrX	5744325	5746073	Aats-lys	Lysyl-tRNA	synthetase
NM_132347	chrX	14563620	14577309	CG3099	CG3099-PB
NM_132348	chr2R	276246	285693	l(1)G0232	lethal	-1
NM_132353	chrX	12400053	12409855	CG32698	CG32698-PA
NM_132362	chrX	12299761	12300807	CG1986	CG1986-PA
NM_132365	chrX	12477258	12485025	CG15250	CG15250-PA
NM_132366	chrX	12477258	12485025	CG15251	CG15251-PA
NM_132369	chr2L	493587	497277	CG2990	CG2990-PA,	isoform
NM_132370	chrX	3235425	3237457	CG2989	CG2989-PA
NM_132372	chrX	3257806	3258334	CG15313	CG15313-PA
NM_132375	chr2R	49281347	49282808	CG2972	CG2972-PA
NM_132376	chr2R	35978917	35979712	CG2974	CG2974-PA
NM_132381	chr3L	27773159	27774578	CG15309	CG15309-PA
NM_132382	chr3R	1841836	1842669	l(1)G0230	lethal	-1
NM_132385	chr3R	2908720	2916228	CG2967	CG2967-PA
NM_132393	chr2L	1053405	1056900	l(1)G0289	lethal	-1
NM_132394	chr3L	19296366	19297722	CG17841	CG17841-PA
NM_132405	chr2L	42820288	42821343	CG2887	CG2887-PA
NM_132411	chrX	7854249	7855418	CG1628	CG1628-PB
NM_132425	chrX	5299823	5307784	CG15211	CG15211-PA
NM_132428	chr3L	12155345	12156577	CG17333	CG17333-PA
NM_132430	chr3L	11747388	11748835	feo	fascetto	CG11207-PA
NM_132431	chr3L	11747388	11748835	sofe	sister	of
NM_132440	chr2R	29677841	29678870	CG2145	CG2145-PA
NM_132445	chr3L	13517732	13519004	C901	C901	CG1567-PA
NM_132446	chr3L	10466587	10473091	CG15204	CG15204-PA
NM_132447	chr3L	26442369	26443867	CG11160	CG11160-PA,	isoform
NM_132453	chr3R	44738137	44739518	CG2076	CG2076-PA
NM_132454	chr3R	37683536	37684851	CG2061	CG2061-PA,	isoform
NM_132455	chr2L	43559192	43561042	CG1961	CG1961-PA
NM_132458	chr2R	31040786	31042325	Rpt3	Rpt3	CG16916-PA
NM_132459	chrX	2813702	2816494	Klp10A	Klp10A	CG1453-PA,
NM_132460	chr2R	28201683	28202567	CG18292	CG18292-PA
NM_132462	chr3R	48208310	48218453	CG15202	CG15202-PA
NM_132464	chr3L	18223436	18224415	CG1908	CG1908-PA
NM_132466	chrX	13142832	13150270	Dlic2	Dlic2	CG1938-PA,
NM_132467	chr2L	18215535	18216490	antdh	antdh	CG1386-PA
NM_132478	chr2R	5052772	5056863	CG11757	CG11757-PA
NM_132484	chr2R	36517256	36518311	CG11750	CG11750-PA
NM_132485	chr3L	7139265	7139925	Tim8	Tim8	CG1728-PA
NM_132489	chr2L	40522242	40531756	Sk1	Sphingosine	kinase
NM_132493	chrX	22938222	22938674	Cyp4g15	Cyp4g15	CG11715-PA,
NM_132499	chrX	9622662	9623283	PGRP-SA	Peptidoglycan	recognition
NM_132500	chr3R	28044277	28045088	CG11699	CG11699-PA
NM_132509	chr3R	49945623	49946199	CG15220	CG15220-PA
NM_132512	chr2R	11907986	11909906	FucT6	FucT6	CG2448-PA
NM_132514	chrX	626469	628054	CG1837	CG1837-PA
NM_132517	chrX	14279661	14288621	CG15221	CG15221-PA
NM_132518	chr2L	18215535	18216490	CG9360	CG9360-PA
NM_132527	chrX	11593838	11595622	CG10347	CG10347-PA,	isoform
NM_132528	chr3L	32930587	32935693	ATP7	ATP7	CG1886-PA
NM_132529	chr3L	377399	397939	CG2025	CG2025-PA
NM_132532	chrX	1548129	1549236	CG15739	CG15739-PA
NM_132533	chrX	1548129	1549236	CG10352	CG10352-PA
NM_132534	chrX	1550592	1553362	CG10353	CG10353-PA,	isoform
NM_132537	chrX	5748933	5749661	CG15738	CG15738-PA
NM_132539	chr2R	556578	560219	Upf1	Upf1	CG1559-PA
NM_132540	chr2R	5456721	5461206	CG2467	CG2467-PA,	isoform
NM_132542	chr2R	23096751	23107410	CG2471	CG2471-PA
NM_132543	chr2R	23114859	23126285	CG10362	CG10362-PA
NM_132544	chr3L	39681855	39685520	CG18130	CG18130-PA
NM_132548	chr2L	46848094	46848838	Chrac-16	Chrac-16	CG15736-PA
NM_132549	chr2R	16817057	16826453	CG15735	CG15735-PA
NM_132553	chr2L	16854804	16856035	CG1950	CG1950-PA
NM_132558	chr2R	45775224	45775704	CG11356	CG11356-PA
NM_132560	chr2L	8623947	8626995	CG1924	CG1924-PA
NM_132566	chr2L	5660789	5661736	CG2577	CG2577-PA
NM_132572	chrX	15543194	15548840	Rab40	Rab40	CG1900-PA,
NM_132574	chrX	1448592	1450740	CG15926	CG15926-PA
NM_132576	chr2L	15554961	15555494	CG15730	CG15730-PA
NM_132577	chr3L	14348396	14349077	CG2556	CG2556-PA
NM_132578	chr3L	12486378	12496093	CG11146	CG11146-PA
NM_132584	chr3L	19429650	19429979	CG32654	CG32654-PC
NM_132586	chr2L	207894	210276	CG2543	CG2543-PA
NM_132589	chr2R	15977672	15978676	CG15727	CG15727-PA
NM_132590	chr2R	17688547	17689560	CG2540	CG2540-PA
NM_132595	chr2L	2917655	2919864	CG15725	CG15725-PA
NM_132598	chrX	3000394	3001769	ade5	ade5	CG3989-PA
NM_132599	chr2L	23123924	23126343	CG12717	CG12717-PA
NM_132600	chr2R	14014493	14021427	CG3812	CG3812-PA,	isoform
NM_132608	chr2R	29134918	29137211	CG32649	CG32649-PA
NM_132609	chr2R	26443576	26444428	CG4407	CG4407-PA,	isoform
NM_132611	chr2R	26054432	26055142	mRpL49	mitochondrial	ribosomal
NM_132612	chr2R	26053186	26054334	CG4400	CG4400-PA
NM_132613	chr2L	40214585	40215816	CG4645	CG4645-PA
NM_132614	chrX	18545042	18546653	fne	found	in
NM_132615	chr2R	713763	722284	CG4395	CG4395-PA
NM_132620	chr2R	15888427	15891012	CG15720	CG15720-PA,	isoform
NM_132622	chr2R	15796302	15800986	CG18646	CG18646-PA
NM_132624	chrX	9095538	9096773	CG2200	CG2200-PA
NM_132625	chrX	20944446	20955788	CG4351	CG4351-PA
NM_132627	chrX	16998394	17000803	rad	radish	CG4346-PA
NM_132628	chr2R	26830257	26831168	CG15717	CG15717-PA
NM_132633	chr2R	5560688	5562978	CG4332	CG4332-PA
NM_132634	chr2R	5557474	5558691	CG12096	CG12096-PA
NM_132635	chr2R	10797157	10798162	CG4187	CG4187-PA
NM_132637	chr3L	4938901	4940046	CG2453	CG2453-PA
NM_132640	chrX	7366322	7368874	HDAC4	HDAC4	CG1770-PA,
NM_132641	chr2R	4179753	4181072	CG15743	CG15743-PA
NM_132644	chr2L	1969216	1971192	CG1622	CG1622-PA
NM_132647	chr2R	17471627	17477101	IP3K2	Inositol	1,4,5-triphosphate
NM_132651	chrX	17030318	17036242	CG1640	CG1640-PA,	isoform
NM_132652	chr2L	45353935	45360285	Rbp1-like	Rbp1-like	CG1987-PA
NM_132653	chrX	14239442	14240154	Tim9a	Tim9a	CG1660-PA
NM_132654	chrX	14238573	14239414	Yippee	Yippee	CG1989-PA,
NM_132659	chrX	1532561	1534866	CG1998	CG1998-PA
NM_132670	chr2L	31084699	31085876	CG32633	CG32633-PA
NM_132678	chr2R	30132598	30137317	CG2691	CG2691-PA
NM_132679	chrX	11255866	11258001	Lig4	Ligase4	CG12176-PA
NM_132680	chr3R	6277513	6279119	CG11164	CG11164-PA
NM_132681	chrX	7946048	7947674	CG15760	CG15760-PA
NM_132682	chr2R	26852665	26853872	CG11162	CG11162-PA
NM_132683	chr3L	32614998	32615939	CG12177	CG12177-PA
NM_132684	chr3L	32614998	32615939	CG11158	CG11158-PA
NM_132685	chrX	1798698	1835529	CG9940	CG9940-PA,	isoform
NM_132686	chrX	1805889	1819532	CG32627	CG32627-PA,	isoform
NM_132687	chr2L	13670545	13672489	CG9941	CG9941-PA
NM_132688	chrX	8108548	8109546	CG11134	CG11134-PA
NM_132689	chr2R	32394345	32395229	CG11151	CG11151-PA
NM_132690	chrX	6881641	6891897	CG10990	CG10990-PA
NM_132691	chr3L	5052373	5053691	Rtc1	Rtc1	CG11130-PA
NM_132692	chr2R	57454599	57455543	CG10992	CG10992-PA
NM_132695	chr2R	42767485	42768288	CG10993	CG10993-PA
NM_132696	chr2R	55498142	55499491	CG10996	CG10996-PA
NM_132699	chrX	18252084	18253792	CG11095	CG11095-PA
NM_132700	chrX	18255353	18265458	Clic	Chloride	intracellular
NM_132701	chr2R	37937591	37940593	CG11092	CG11092-PA
NM_132702	chr2R	57523856	57524992	CG11063	CG11063-PB
NM_132707	chrX	10410448	10410618	CG11072	CG11072-PA
NM_132717	chrX	11843183	11844633	CG11590	CG11590-PA
NM_132719	chr3R	11874939	11880654	l(1)G0007	lethal	-1
NM_132720	chr3L	10392714	10394790	CG11674	CG11674-PA
NM_132724	chr2L	10472697	10474541	mRNA-capping-enzyme	mRNA-capping-enzyme	CG1810-PA
NM_132734	chr2R	420092	428715	CG9411	CG9411-PA
NM_132736	UNKN	34132341	34133071	CG14414	CG14414-PA,	isoform
[truncated: 5,283 more rows]
